# Supplementary material for: Cyclic diguanylate monophosphate directly binds to human siderocalin and inhibits its antibacterial activity
Source: Nat Commun. 2015 Sep 22;6:8330. doi: 10.1038/ncomms9330 (PMC4595737; doi:10.1038/ncomms9330)
Supplement: Supplementary Data 1 — The PDB ids list of 3D structures potentially involved in human immune system. [file ncomms9330-s2.xls]

## Sheet: 工作表1
Supplementary Data 1. The PDB ids list of 3D structures potentially involved in human immune system
#id	#PDB ids	#Description
1	1A3Q	HUMAN NF-KAPPA-B P52 BOUND TO DNA
2	1AU1	HUMAN INTERFERON-BETA CRYSTAL STRUCTURE
3	1B09	HUMAN C-REACTIVE PROTEIN COMPLEXED WITH PHOSPHOCHOLINE
4	1B0W	Structural comparison of amyloidogenic light chain dimer in two crystal forms with nonamyloidogenic counterparts
5	1B3J	STRUCTURE OF THE MHC CLASS I HOMOLOG MIC-A, A GAMMADELTA T CELL LIGAND
6	1BWW	BENCE-JONES IMMUNOGLOBULIN REI VARIABLE PORTION, T39K MUTANT
7	1BX2	CRYSTAL STRUCTURE OF HLA-DR2 (DRA*0101,DRB1*1501) COMPLEXED WITH A PEPTIDE FROM HUMAN MYELIN BASIC PROTEIN
8	1C16	CRYSTAL STRUCTURE ANALYSIS OF THE GAMMA/DELTA T CELL LIGAND T22
9	1C5B	DECARBOXYLASE CATALYTIC ANTIBODY 21D8 UNLIGANDED FORM
10	1C5C	DECARBOXYLASE CATALYTIC ANTIBODY 21D8-HAPTEN COMPLEX
11	1C9H	CRYSTAL STRUCTURE OF FKBP12.6 IN COMPLEX WITH RAPAMYCIN
12	1CD0	STRUCTURE OF HUMAN LAMDA-6 LIGHT CHAIN DIMER JTO
13	1CQP	CRYSTAL STRUCTURE ANALYSIS OF THE COMPLEX LFA-1 (CD11A) I-DOMAIN / LOVASTATIN AT 2.6 A RESOLUTION
14	1CZ8	VASCULAR ENDOTHELIAL GROWTH FACTOR IN COMPLEX WITH AN AFFINITY MATURED ANTIBODY
15	1D5B	UNLIGANDED MATURE OXY-COPE CATALYTIC ANTIBODY
16	1D5I	UNLIGANDED GERMLINE PRECURSOR OF AN OXY-COPE CATALYTIC ANTIBODY
17	1D5M	X-RAY CRYSTAL STRUCTURE OF HLA-DR4 COMPLEXED WITH PEPTIDE AND SEB
18	1D5X	X-RAY CRYSTAL STRUCTURE OF HLA-DR4 COMPLEXED WITH DIPEPTIDE MIMETIC AND SEB
19	1D5Z	X-RAY CRYSTAL STRUCTURE OF HLA-DR4 COMPLEXED WITH PEPTIDOMIMETIC AND SEB
20	1D6E	CRYSTAL STRUCTURE OF HLA-DR4 COMPLEX WITH PEPTIDOMIMETIC AND SEB
21	1D6V	CONFORMATION EFFECTS IN BIOLOGICAL CATALYSIS INTRODUCED BY OXY-COPE ANTIBODY MATURATION
22	1DEE	CRYSTAL STRUCTURE AT 2.7A RESOLUTION OF A COMPLEX BETWEEN A STAPHYLOCOCCUS AUREUS DOMAIN AND A FAB FRAGMENT OF A HUMAN IGM ANTIBODY
23	1DJS	LIGAND-BINDING PORTION OF FIBROBLAST GROWTH FACTOR RECEPTOR 2 IN COMPLEX WITH FGF1
24	1DL7	THE STRUCTURAL BASIS OF REPERTOIRE SHIFT IN AN IMMUNE RESPONSE TO PHOSPHOCHOLINE
25	1DN0	STRUCTURE OF THE FAB FRAGMENT FROM A HUMAN IGM COLD AGGLUTININ
26	1DN2	FC FRAGMENT OF HUMAN IGG1 IN COMPLEX WITH AN ENGINEERED 13 RESIDUE PEPTIDE DCAWHLGELVWCT-NH2
27	1DQL	CRYSTAL STRUCTURE OF AN UNLIGANDED (NATIVE) FV FROM A HUMAN IGM ANTI-PEPTIDE ANTIBODY
28	1DR9	CRYSTAL STRUCTURE OF A SOLUBLE FORM OF B7-1 (CD80)
29	1DT4	CRYSTAL STRUCTURE OF NOVA-1 KH3 K-HOMOLOGY RNA-BINDING DOMAIN
30	1DTJ	CRYSTAL STRUCTURE OF NOVA-2 KH3 K-HOMOLOGY RNA-BINDING DOMAIN
31	1DUY	CRYSTAL STRUCTURE OF HLA-A*0201/OCTAMERIC TAX PEPTIDE COMPLEX
32	1DUZ	HUMAN CLASS I HISTOCOMPATIBILITY ANTIGEN (HLA-A 0201) IN COMPLEX WITH A NONAMERIC PEPTIDE FROM HTLV-1 TAX PROTEIN
33	1E27	NONSTANDARD PEPTIDE BINDING OF HLA-B*5101 COMPLEXED WITH HIV IMMUNODOMINANT EPITOPE KM1(LPPVVAKEI)
34	1E4J	CRYSTAL STRUCTURE OF THE SOLUBLE HUMAN FC-GAMMA RECEPTOR III
35	1E4K	CRYSTAL STRUCTURE OF SOLUBLE HUMAN IGG1 FC FRAGMENT-FC-GAMMA RECEPTOR III COMPLEX
36	1EEQ	M4L/Y(27D)D/T94H Mutant of LEN
37	1EEU	M4L/Y(27D)D/Q89D/T94H mutant of LEN
38	1EEY	Crystal Structure Determination Of HLA A2 Complexed to Peptide GP2 with the substitution (I2L/V5L/L9V)
39	1EEZ	Crystal Structure Determination of HLA-A2.1 Complexed to GP2 Peptide Variant(I2L/V5L)
40	1EFQ	Q38D mutant of LEN
41	1EFX	STRUCTURE OF A COMPLEX BETWEEN THE HUMAN NATURAL KILLER CELL RECEPTOR KIR2DL2 AND A CLASS I MHC LIGAND HLA-CW3
42	1EGJ	DOMAIN 4 OF THE BETA COMMON CHAIN IN COMPLEX WITH AN ANTIBODY
43	1EK3	KAPPA-4 IMMUNOGLOBULIN VL, REC
44	1EKU	CRYSTAL STRUCTURE OF A BIOLOGICALLY ACTIVE SINGLE CHAIN MUTANT OF HUMAN IFN-GAMMA
45	1ES0	CRYSTAL STRUCTURE OF THE MURINE CLASS II ALLELE I-A(G7) COMPLEXED WITH THE GLUTAMIC ACID DECARBOXYLASE (GAD65) PEPTIDE 207-220
46	1EXU	CRYSTAL STRUCTURE OF THE HUMAN MHC-RELATED FC RECEPTOR
47	1F2Q	CRYSTAL STRUCTURE OF THE HUMAN HIGH-AFFINITY IGE RECEPTOR
48	1F6A	Structure of the human ige-fc bound to its high affinity receptor fc(epsilon)ri(alpha)
49	1F6L	VARIABLE LIGHT CHAIN DIMER OF ANTI-FERRITIN ANTIBODY
50	1FCG	ECTODOMAIN OF HUMAN FC GAMMA RECEPTOR, FCGRIIA
51	1FE8	CRYSTAL STRUCTURE OF THE VON WILLEBRAND FACTOR A3 DOMAIN IN COMPLEX WITH A FAB FRAGMENT OF IGG RU5 THAT INHIBITS COLLAGEN BINDING
52	1FG9	3:1 COMPLEX OF INTERFERON-GAMMA RECEPTOR WITH INTERFERON-GAMMA DIMER
53	1FH5	CRYSTAL STRUCTURE OF THE FAB FRAGMENT OF THE MONOCLONAL ANTIBODY MAK33
54	1FL5	THE UNLIGANDED GERMLINE PRECURSOR TO THE SULFIDE OXIDASE CATALYTIC ANTIBODY 28B4.
55	1FL6	THE HAPTEN COMPLEXED GERMLINE PRECURSOR TO SULFIDE OXIDASE CATALYTIC ANTIBODY 28B4
56	1FM5	CRYSTAL STRUCTURE OF HUMAN CD69
57	1FNL	CRYSTAL STRUCTURE OF THE EXTRACELLULAR DOMAIN OF A HUMAN FCGRIII
58	1FNS	CRYSTAL STRUCTURE OF THE VON WILLEBRAND FACTOR (VWF) A1 DOMAIN I546V MUTANT IN COMPLEX WITH THE FUNCTION BLOCKING FAB NMC4
59	1FOE	CRYSTAL STRUCTURE OF RAC1 IN COMPLEX WITH THE GUANINE NUCLEOTIDE EXCHANGE REGION OF TIAM1
60	1FP5	CRYSTAL STRUCTURE ANALYSIS OF THE HUMAN IGE-FC CEPSILON3-CEPSILON4 FRAGMENT.
61	1FV1	STRUCTURAL BASIS FOR THE BINDING OF AN IMMUNODOMINANT PEPTIDE FROM MYELIN BASIC PROTEIN IN DIFFERENT REGISTERS BY TWO HLA-DR2 ALLELES
62	1FYH	1:1 COMPLEX BETWEEN AN INTERFERON GAMMA SINGLE-CHAIN VARIANT AND ITS RECEPTOR
63	1FYT	CRYSTAL STRUCTURE OF A COMPLEX OF A HUMAN ALPHA/BETA-T CELL RECEPTOR, INFLUENZA HA ANTIGEN PEPTIDE, AND MHC CLASS II MOLECULE, HLA-DR1
64	1G0X	CRYSTAL STRUCTURE OF THE LIGAND BINDING DOMAIN OF LIR-1 (ILT2)
65	1G0Y	IL-1 RECEPTOR TYPE 1 COMPLEXED WITH ANTAGONIST PEPTIDE AF10847
66	1G1Q	Crystal structure of P-selectin lectin/EGF domains
67	1G1R	Crystal structure of P-selectin lectin/EGF domains complexed with SLeX
68	1G1S	P-SELECTIN LECTIN/EGF DOMAINS COMPLEXED WITH PSGL-1 PEPTIDE
69	1G1T	CRYSTAL STRUCTURE OF E-SELECTIN LECTIN/EGF DOMAINS COMPLEXED WITH SLEX
70	1G8Q	CRYSTAL STRUCTURE OF HUMAN CD81 EXTRACELLULAR DOMAIN, A RECEPTOR FOR HEPATITIS C VIRUS
71	1G9M	HIV-1 HXBC2 GP120 ENVELOPE GLYCOPROTEIN COMPLEXED WITH CD4 AND INDUCED NEUTRALIZING ANTIBODY 17B
72	1G9N	HIV-1 YU2 GP120 ENVELOPE GLYCOPROTEIN COMPLEXED WITH CD4 AND INDUCED NEUTRALIZING ANTIBODY 17B
73	1GC1	HIV-1 GP120 CORE COMPLEXED WITH CD4 AND A NEUTRALIZING HUMAN ANTIBODY
74	1GCZ	MACROPHAGE MIGRATION INHIBITORY FACTOR (MIF) COMPLEXED WITH INHIBITOR.
75	1GD0	HUMAN MACROPHAGE MIGRATION INHIBITORY FACTOR (MIF)
76	1GHQ	CR2-C3D COMPLEX STRUCTURE
77	1H03	HUMAN CD55 DOMAINS 3 & 4
78	1H04	HUMAN CD55 DOMAINS 3 & 4
79	1H0D	CRYSTAL STRUCTURE OF HUMAN ANGIOGENIN IN COMPLEX WITH FAB FRAGMENT OF ITS MONOCLONAL ANTIBODY MAB 26-2F
80	1H15	X-ray crystal structure of HLA-DRA1*0101/DRB5*0101 complexed with a peptide from Epstein Barr Virus DNA polymerase.
81	1H2P	HUMAN CD55 DOMAINS 3 & 4
82	1H2Q	HUMAN CD55 DOMAINS 3 & 4
83	1H3T	CRYSTAL STRUCTURE OF THE HUMAN IGG1 FC-FRAGMENT,GLYCOFORM (MN2F)2
84	1H3U	CRYSTAL STRUCTURE OF THE HUMAN IGG1 FC-FRAGMENT,GLYCOFORM (M3N2F)2
85	1H3V	CRYSTAL STRUCTURE OF THE HUMAN IGG1 FC-FRAGMENT,GLYCOFORM (G2F)2,SG P212121
86	1H3W	CRYSTAL STRUCTURE OF THE HUMAN IGG1 FC-FRAGMENT,GLYCOFORM (G2F)2, SG C2221
87	1H3X	CRYSTAL STRUCTURE OF THE HUMAN IGG1 FC-FRAGMENT,GLYCOFORM (G0F)2
88	1H3Y	CRYSTAL STRUCTURE OF A HUMAN IGG1 FC-FRAGMENT,HIGH SALT CONDITION
89	1H88	CRYSTAL STRUCTURE OF TERNARY PROTEIN-DNA COMPLEX1
90	1H89	CRYSTAL STRUCTURE OF TERNARY PROTEIN-DNA COMPLEX2
91	1H8A	CRYSTAL STRUCTURE OF TERNARY PROTEIN-DNA COMPLEX3
92	1H8U	CRYSTAL STRUCTURE OF THE EOSINOPHIL MAJOR BASIC PROTEIN AT 1.8A: AN ATYPICAL LECTIN WITH A PARADIGM SHIFT IN SPECIFICITY
93	1H9V	HUMAN FC-GAMMA-RECEPTOR IIA (FCGRIIA), MONOCLINIC
94	1HDM	HISTOCOMPATIBILITY ANTIGEN HLA-DM
95	1HJB	CRYSTAL STRUCTURE OF RUNX-1/AML1/CBFALPHA RUNT DOMAIN AND C/EBPBETA BZIP DIMERIC BOUND TO A DNA FRAGMENT FROM THE CSF-1R PROMOTER
96	1HQR	CRYSTAL STRUCTURE OF A SUPERANTIGEN BOUND TO THE HIGH-AFFINITY, ZINC-DEPENDENT SITE ON MHC CLASS II
97	1HSB	DIFFERENT LENGTH PEPTIDES BIND TO HLA-AW68 SIMILARLY AT THEIR ENDS BUT BULGE OUT IN THE MIDDLE
98	1HXM	Crystal Structure of a Human Vgamma9/Vdelta2 T Cell Receptor
99	1HXY	CRYSTAL STRUCTURE OF STAPHYLOCOCCAL ENTEROTOXIN H IN COMPLEX WITH HUMAN MHC CLASS II
100	1HYR	CRYSTAL STRUCTURE OF HUMAN MICA IN COMPLEX WITH NATURAL KILLER CELL RECEPTOR NKG2D
101	1HZF	C4ADG FRAGMENT OF HUMAN COMPLEMENT FACTOR C4A
102	1HZH	CRYSTAL STRUCTURE OF THE INTACT HUMAN IGG B12 WITH BROAD AND POTENT ACTIVITY AGAINST PRIMARY HIV-1 ISOLATES: A TEMPLATE FOR HIV VACCINE DESIGN
103	1I1F	Crystal structure of human class i mhc (hla-a2.1) complexed with beta 2-microglobulin and hiv-rt variant peptide i1y
104	1I1Y	CRYSTAL STRUCTURE OF HUMAN CLASS I MHC (HLA-A2.1) COMPLEXED WITH BETA 2-MICROGLOBULIN AND HIV-RT VARIANT PEPTIDE I1Y
105	1I4F	CRYSTAL STRUCTURE OF HLA-A*0201/MAGE-A4-PEPTIDE COMPLEX
106	1I7R	CRYSTAL STRUCTURE OF CLASS I MHC A2 IN COMPLEX WITH PEPTIDE P1058
107	1I7T	CRYSTAL STRUCTURE OF CLASS I MHC A2 IN COMPLEX WITH PEPTIDE P1049-5V
108	1I7U	CRYSTAL STRUCTURE OF CLASS I MHC A2 IN COMPLEX WITH PEPTIDE P1049-6V
109	1I7Z	ANTIBODY GNC92H2 BOUND TO LIGAND
110	1I85	CRYSTAL STRUCTURE OF THE CTLA-4/B7-2 COMPLEX
111	1I8L	HUMAN B7-1/CTLA-4 CO-STIMULATORY COMPLEX
112	1I9R	STRUCTURE OF CD40L IN COMPLEX WITH THE FAB FRAGMENT OF HUMANIZED 5C8 ANTIBODY
113	1IFR	Structure of Lamin A/C Globular Domain
114	1IKF	A CONFORMATION OF CYCLOSPORIN A IN AQUEOUS ENVIRONMENT REVEALED BY THE X-RAY STRUCTURE OF A CYCLOSPORIN-FAB COMPLEX
115	1IM3	Crystal Structure of the human cytomegalovirus protein US2 bound to the MHC class I molecule HLA-A2/tax
116	1IM9	Crystal structure of the human natural killer cell inhibitory receptor KIR2DL1 bound to its MHC ligand HLA-Cw4
117	1IQD	Human Factor VIII C2 Domain complexed to human monoclonal BO2C11 Fab.
118	1IT9	CRYSTAL STRUCTURE OF AN ANTIGEN-BINDING FRAGMENT FROM A HUMANIZED VERSION OF THE ANTI-HUMAN FAS ANTIBODY HFE7A
119	1IV5	New Crystal Form of Human CD81 Large Extracellular Loop.
120	1IW2	X-ray structure of Human Complement Protein C8gamma at pH=7.O
121	1J86	HUMAN HIGH AFFINITY FC RECEPTOR FC(EPSILON)RI(ALPHA), MONOCLINIC CRYSTAL FORM 2
122	1J87	HUMAN HIGH AFFINITY FC RECEPTOR FC(EPSILON)RI(ALPHA), HEXAGONAL CRYSTAL FORM 1
123	1J88	HUMAN HIGH AFFINITY FC RECEPTOR FC(EPSILON)RI(ALPHA), TETRAGONAL CRYSTAL FORM 1
124	1J89	HUMAN HIGH AFFINITY FC RECEPTOR FC(EPSILON)RI(ALPHA), TETRAGONAL CRYSTAL FORM 2
125	1J8H	Crystal Structure of a Complex of a Human alpha/beta-T cell Receptor, Influenza HA Antigen Peptide, and MHC Class II Molecule, HLA-DR4
126	1JE6	Structure of the MHC Class I Homolog MICB
127	1JF1	Crystal structure of HLA-A2*0201 in complex with a decameric altered peptide ligand from the MART-1/Melan-A
128	1JGD	HLA-B*2709 bound to deca-peptide s10R
129	1JGE	HLA-B*2705 bound to nona-peptide m9
130	1JH5	Crystal Structure of sTALL-1 of TNF family ligand
131	1JHT	Crystal structure of HLA-A2*0201 in complex with a nonameric altered peptide ligand (ALGIGILTV) from the MART-1/Melan-A.
132	1JK8	Crystal structure of a human insulin peptide-HLA-DQ8 complex
133	1JL4	CRYSTAL STRUCTURE OF THE HUMAN CD4 N-TERMINAL TWO DOMAIN FRAGMENT COMPLEXED TO A CLASS II MHC MOLECULE
134	1JPS	Crystal structure of tissue factor in complex with humanized Fab D3h44
135	1JPT	Crystal Structure of Fab D3H44
136	1JPY	Crystal structure of IL-17F
137	1JV5	Anti-blood group A Fv
138	1JVK	THREE-DIMENSIONAL STRUCTURE OF AN IMMUNOGLOBULIN LIGHT CHAIN DIMER ACTING AS A LETHAL AMYLOID PRECURSOR
139	1JWM	Crystal Structure of the Complex of the MHC Class II Molecule HLA-DR1(HA peptide 306-318) with the Superantigen SEC3
140	1JWS	Crystal Structure of the Complex of the MHC Class II Molecule HLA-DR1 (HA peptide 306-318) with the Superantigen SEC3 Variant 3B1
141	1JWU	Crystal Structure of the Complex of the MHC Class II Molecule HLA-DR1 (HA peptide 306-318) with the superantigen SEC3 Variant 3B2
142	1K5N	HLA-B*2709 BOUND TO NONA-PEPTIDE M9
143	1KCG	NKG2D in complex with ULBP3
144	1KFA	Crystal structure of Fab fragment complexed with gibberellin A4
145	1KG0	Structure of the Epstein-Barr Virus gp42 Protein Bound to the MHC class II Receptor HLA-DR1
146	1KGC	Immune Receptor
147	1KLG	Crystal structure of HLA-DR1/TPI(23-37, Thr28-->Ile mutant) complexed with staphylococcal enterotoxin C3 variant 3B2 (SEC3-3B2)
148	1KLU	Crystal structure of HLA-DR1/TPI(23-37) complexed with staphylococcal enterotoxin C3 variant 3B2 (SEC3-3B2)
149	1KPR	The human non-classical major histocompatibility complex molecule HLA-E
150	1KTK	Complex of Streptococcal pyrogenic enterotoxin C (SpeC) with a human T cell receptor beta chain (Vbeta2.1)
151	1KTL	The human non-classical major histocompatibility complex molecule HLA-E
152	1L2H	Crystal structure of Interleukin 1-beta F42W/W120F mutant
153	1L6X	FC FRAGMENT OF RITUXIMAB BOUND TO A MINIMIZED VERSION OF THE B-DOMAIN FROM PROTEIN A CALLED Z34C
154	1L7I	Crystal Structure of the anti-ErbB2 Fab2C4
155	1LDS	Crystal Structure of monomeric human beta-2-microglobulin
156	1LF7	Crystal Structure of Human Complement Protein C8gamma at 1.2 A Resolution
157	1LGV	Structure of a Human Bence-Jones Dimer Crystallized in U.S. Space Shuttle Mission STS-95: 100K
158	1LHZ	Structure of a Human Bence-Jones Dimer Crystallized in U.S. Space Shuttle Mission STS-95: 293K
159	1LJT	Crystal Structure of Macrophage Migration Inhibitory Factor complexed with (S,R)-3-(4-hydroxyphenyl)-4,5-dihydro-5-isoxazole-acetic acid methyl ester (ISO-1)
160	1LK3	ENGINEERED HUMAN INTERLEUKIN-10 MONOMER COMPLEXED TO 9D7 FAB FRAGMENT
161	1LO5	Crystal structure of the D227A variant of Staphylococcal enterotoxin A in complex with human MHC class II
162	1LP9	Xenoreactive complex AHIII 12.2 TCR bound to p1049/HLA-A2.1
163	1LQS	CRYSTAL STRUCTURE OF HUMAN CYTOMEGALOVIRUS IL-10 BOUND TO SOLUBLE HUMAN IL-10R1
164	1LY2	Crystal structure of unliganded human CD21 SCR1-SCR2 (Complement receptor type 2)
165	1M05	HLA B8 in complex with an Epstein Barr Virus determinant
166	1M27	Crystal structure of SAP/FynSH3/SLAM ternary complex
167	1M4K	Crystal structure of the human natural killer cell activator receptor KIR2DS2 (CD158j)
168	1M6O	Crystal Structure of HLA B*4402 in complex with HLA DPA*0201 peptide
169	1MCC	PRINCIPLES AND PITFALLS IN DESIGNING SITE DIRECTED PEPTIDE LIGANDS
170	1MCI	PRINCIPLES AND PITFALLS IN DESIGNING SITE DIRECTED PEPTIDE LIGANDS
171	1MCN	PRINCIPLES AND PITFALLS IN DESIGNING SITE DIRECTED PEPTIDE LIGANDS
172	1MI5	The crystal structure of LC13 TcR in complex with HLAB8-EBV peptide complex
173	1MJN	Crystal Structure of the intermediate affinity aL I domain mutant
174	1ML0	VIRAL CHEMOKINE BINDING PROTEIN M3 FROM MURINE GAMMAHERPESVIRUS68 IN COMPLEX WITH THE P8A VARIANT OF CC-CHEMOKINE MCP-1
175	1MPU	Crystal Structure of the free human NKG2D immunoreceptor
176	1MQ8	Crystal structure of alphaL I domain in complex with ICAM-1
177	1MQ9	Crystal structure of high affinity alphaL I domain with ligand mimetic crystal contact
178	1MQA	Crystal structure of high affinity alphaL I domain in the absence of ligand or metal
179	1MUJ	Crystal structure of murine class II MHC I-Ab in complex with a human CLIP peptide
180	1N0X	Crystal Structure of a Broadly Neutralizing Anti-HIV-1 Antibody in Complex with a Peptide Mimotope
181	1N1F	Crystal Structure of Human Interleukin-19
182	1N2R	A natural selected dimorphism in HLA B*44 alters self, peptide reportoire and T cell recognition.
183	1N7M	Germline 7G12 with N-methylmesoporphyrin
184	1NBQ	Crystal Structure of Human Junctional Adhesion Molecule Type 1
185	1NCN	the receptor-binding domain of human B7-2
186	1NGW	Chimeric Affinity Matured Fab 7g12 complexed with mesoporphyrin
187	1NGX	Chimeric Germline Fab 7g12 with jeffamine fragment bound
188	1NGY	Chimeric Mature Fab 7g12-Apo
189	1NGZ	Chimeric Germline Fab 7g12-apo
190	1NKO	Energetic and structural basis of sialylated oligosaccharide recognition by the natural killer cell inhibitory receptor p75/AIRM1 or Siglec-7
191	1NL0	Crystal structure of human factor IX Gla domain in complex of an inhibitory antibody, 10C12
192	1O0V	The crystal structure of IgE Fc reveals an asymmetrically bent conformation
193	1O77	CRYSTAL STRUCTURE OF THE C713S MUTANT OF THE TIR DOMAIN OF HUMAN TLR2
194	1O7S	HIGH RESOLUTION STRUCTURE OF SIGLEC-7
195	1O7V	HIGH RESOLUTION STRUCTURE OF SIGLEC-7
196	1OEY	HETERODIMER OF P40PHOX AND P67PHOX PB1 DOMAINS FROM HUMAN NADPH OXIDASE
197	1OF2	CRYSTAL STRUCTURE OF HLA-B*2709 COMPLEXED WITH THE VASOACTIVE INTESTINAL PEPTIDE TYPE 1 RECEPTOR (VIPR) PEPTIDE (RESIDUES 400-408)
198	1OGA	A STRUCTURAL BASIS FOR IMMUNODOMINANT HUMAN T-CELL RECEPTOR RECOGNITION.
199	1OGT	CRYSTAL STRUCTURE OF HLA-B*2705 COMPLEXED WITH THE VASOACTIVE INTESTINAL PEPTIDE TYPE 1 RECEPTOR (VIPR) PEPTIDE (RESIDUES 400-408)
200	1OHQ	CRYSTAL STRUCTURE OF HEL4, A SOLUBLE HUMAN VH ANTIBODY DOMAIN RESISTANT TO AGGREGATION
201	1OK9	DECAY ACCELERATING FACTOR (CD55): THE STRUCTURE OF AN INTACT HUMAN COMPLEMENT REGULATOR.
202	1OLL	EXTRACELLULAR REGION OF THE HUMAN RECEPTOR NKP46
203	1OM3	FAB 2G12 unliganded
204	1ONQ	Crystal Structure of CD1a in Complex with a Sulfatide
205	1OP3	Crystal Structure of Fab 2G12 bound to Man1->2Man
206	1OP5	Crystal Structure of Fab 2G12 bound to Man9GlcNAc2
207	1OQD	Crystal structure of sTALL-1 and BCMA
208	1OQE	Crystal structure of sTALL-1 with BAFF-R
209	1OQO	Complex between G0 version of an Fc bound to a minimized version of Protein A called Mini-Z
210	1OQX	G-2 glycovariant of human IgG Fc bound to minimized version of Protein A called Z34C
211	1OSG	Complex between BAFF and a BR3 derived peptide presented in a beta-hairpin scaffold
212	1OVZ	Crystal structure of human FcaRI
213	1OW0	Crystal structure of human FcaRI bound to IgA1-Fc
214	1P6F	Structure of the human natural cytotoxicity receptor NKp46
215	1P7Q	Crystal Structure of HLA-A2 Bound to LIR-1, a Host and Viral MHC Receptor
216	1PEW	High Resolution Crystal Structure of Jto2, a mutant of the non-amyloidogenic Lamba6 Light Chain, Jto
217	1PK6	Globular Head of the Complement System Protein C1q
218	1PW3	Crystal structure of JtoR68S
219	1PW6	Low Micromolar Small Molecule Inhibitor of IL-2
220	1PW9	High resolution crystal structure of an active recombinant fragment of human lung surfactant protein D
221	1PWB	High resolution crystal structure of an active recombinant fragment of human lung surfactant protein D with maltose
222	1PY2	Structure of a 60 nM Small Molecule Bound to a Hot Spot on IL-2
223	1PYW	Human class II MHC protein HLA-DR1 bound to a designed peptide related to influenza virus hemagglutinin, FVKQNA(MAA)AL, in complex with staphylococcal enterotoxin C3 variant 3B2 (SEC3-3B2)
224	1Q1J	Crystal Structure Analysis of anti-HIV-1 Fab 447-52D in complex with V3 peptide
225	1Q8M	Crystal structure of the human myeloid cell activating receptor TREM-1
226	1Q94	Structures of HLA-A*1101 in complex with immunodominant nonamer and decamer HIV-1 epitopes clearly reveal the presence of a middle anchor residue
227	1QA9	Structure of a Heterophilic Adhesion Complex Between the Human CD2 and CD58(LFA-3) Counter-Receptors
228	1QAC	CHANGE IN DIMERIZATION MODE BY REMOVAL OF A SINGLE UNSATISFIED POLAR RESIDUE
229	1QE6	INTERLEUKIN-8 WITH AN ADDED DISULFIDE BETWEEN RESIDUES 5 AND 33 (L5C/H33C)
230	1QFW	TERNARY COMPLEX OF HUMAN CHORIONIC GONADOTROPIN WITH FV ANTI ALPHA SUBUNIT AND FV ANTI BETA SUBUNIT
231	1QLF	MHC CLASS I H-2DB COMPLEXED WITH GLYCOPEPTIDE K3G
232	1QP1	KAPPA VARIABLE LIGHT CHAIN
233	1QQD	CRYSTAL STRUCTURE OF HLA-CW4, A LIGAND FOR THE KIR2D NATURAL KILLER CELL INHIBITORY RECEPTOR
234	1QR1	POOR BINDING OF A HER-2/NEU EPITOPE (GP2) TO HLA-A2.1 IS DUE TO A LACK OF INTERACTIONS IN THE CENTER OF THE PEPTIDE
235	1QRN	CRYSTAL STRUCTURE OF HUMAN A6 TCR COMPLEXED WITH HLA-A2 BOUND TO ALTERED HTLV-1 TAX PEPTIDE P6A
236	1QSE	STRUCTURE OF HUMAN A6-TCR BOUND TO HLA-A2 COMPLEXED WITH ALTERED HTLV-1 TAX PEPTIDE V7R
237	1QSF	STRUCTURE OF A6-TCR BOUND TO HLA-A2 COMPLEXED WITH ALTERED HTLV-1 TAX PEPTIDE Y8A
238	1QVO	STRUCTURES OF HLA-A*1101 IN COMPLEX WITH IMMUNODOMINANT NONAMER AND DECAMER HIV-1 EPITOPES CLEARLY REVEAL THE PRESENCE OF A MIDDLE ANCHOR RESIDUE
239	1R3H	Crystal Structure of T10
240	1R5I	Crystal structure of the MAM-MHC complex
241	1RD4	An allosteric inhibitor of LFA-1 bound to its I-domain
242	1RHH	Crystal Structure of the Broadly HIV-1 Neutralizing Fab X5 at 1.90 Angstrom Resolution
243	1RZ7	CRYSTAL STRUCTURE OF HUMAN ANTI-HIV-1 GP120-REACTIVE ANTIBODY 48D
244	1RZ8	CRYSTAL STRUCTURE OF HUMAN ANTI-HIV-1 GP120-REACTIVE ANTIBODY 17B
245	1RZF	Crystal structure of Human anti-HIV-1 GP120-reactive antibody E51
246	1RZG	Crystal structure of Human anti-HIV-1 GP120 reactive antibody 412d
247	1RZI	Crystal structure of human anti-HIV-1 gp120-reactive antibody 47e fab
248	1RZJ	HIV-1 HXBC2 GP120 ENVELOPE GLYCOPROTEIN COMPLEXED WITH CD4 AND INDUCED NEUTRALIZING ANTIBODY 17B
249	1RZK	HIV-1 YU2 GP120 ENVELOPE GLYCOPROTEIN COMPLEXED WITH CD4 AND INDUCED NEUTRALIZING ANTIBODY 17B
250	1S0L	Interleukin 1 beta mutant F42W
251	1S3K	Crystal Structure of a Humanized Fab (hu3S193) in Complex with the Lewis Y Tetrasaccharide
252	1S8D	Structural basis for degenerate recognition of HIV peptide variants by cytotoxic lymphocyte, variant SL9-3A
253	1S9V	Crystal structure of HLA-DQ2 complexed with deamidated gliadin peptide
254	1S9W	Crystal Structure Analysis of NY-ESO-1 epitope, SLLMWITQC, in complex with HLA-A2
255	1S9X	Crystal Structure Analysis of NY-ESO-1 epitope analogue, SLLMWITQA, in complex with HLA-A2
256	1S9Y	Crystal Structure Analysis of NY-ESO-1 epitope analogue, SLLMWITQS, in complex with HLA-A2
257	1SJE	HLA-DR1 complexed with a 16 residue HIV capsid peptide bound in a hairpin conformation
258	1SJH	HLA-DR1 complexed with a 13 residue HIV capsid peptide
259	1SK3	Crystal structure of the C-terminal peptidoglycan-binding domain of human peptidoglycan recognition protein Ialpha
260	1SK4	crystal structure of the C-terminal peptidoglycan-binding domain of human peptidoglycan recognition protein Ialpha
261	1SMO	Crystal Structure of Human Triggering Receptor Expressed on Myeloid Cells 1 (TREM-1) at 1.47 .
262	1SYS	Crystal structure of HLA, B*4403, and peptide EEPTVIKKY
263	1SYV	HLA-B*4405 complexed to the dominant self ligand EEFGRAYGF
264	1SYX	The crystal structure of a binary U5 snRNP complex
265	1T04	Three dimensional structure of a humanized anti-IFN-Gamma Fab in C2 space group
266	1T0P	Structural Basis of ICAM recognition by integrin alpahLbeta2 revealed in the complex structure of binding domains of ICAM-3 and alphaLbeta2 at 1.65 A
267	1T1W	Structural basis for degenerate recognition of HIV peptide variants by cytotoxic lymphocyte, variant SL9-3F6I8V
268	1T1X	Structural basis for degenerate recognition of HIV peptide variants by cytotoxic lymphocyte, variant SL9-4L
269	1T1Y	Structural basis for degenerate recognition of HIV peptide variants by cytotoxic lymphocyte, variant SL9-5V
270	1T1Z	Structural basis for degenerate recognition of HIV peptide variants by cytotoxic lymphocyte, variant SL9-6A
271	1T20	Structural basis for degenerate recognition of HIV peptide variants by cytotoxic lymphocyte, variant SL9-6I
272	1T21	Structural basis for degenerate recognition of HIV peptide variants by cytotoxic lymphocyte, variant SL9, monoclinic crystal
273	1T22	Structural basis for degenerate recognition of HIV peptide variants by cytotoxic lymphocyte, variant SL9, orthorhombic crystal
274	1T2J	Crystal structure of a Human VH domain
275	1T3F	THREE DIMENSIONAL STRUCTURE OF A HUMANIZED ANTI-IFN-GAMMA FAB (HuZAF) IN P21 21 21 SPACE GROUP
276	1T4Q	Interleukin 1 beta F101W
277	1T5W	HLA-DR1 in complex with a synthetic peptide (AAYSDQATPLLLSPR)
278	1T5X	HLA-DR1 in complex with a synthetic peptide (AAYSDQATPLLLSPR) and the superantigen SEC3-3B2
279	1T83	CRYSTAL STRUCTURE OF A HUMAN TYPE III FC GAMMA RECEPTOR IN COMPLEX WITH AN FC FRAGMENT OF IGG1 (ORTHORHOMBIC)
280	1T89	CRYSTAL STRUCTURE OF A HUMAN TYPE III FC GAMMA RECEPTOR IN COMPLEX WITH AN FC FRAGMENT OF IGG1 (HEXAGONAL)
281	1TJG	Crystal Structure of the broadly neutralizing anti-HIV-1 antibody 2F5 in complex with a gp41 7mer epitope
282	1TJH	Crystal Structure of the broadly neutralizing anti-HIV-1 antibody 2F5 in complex with a gp41 11mer epitope
283	1TJI	Crystal Structure of the broadly neutralizing anti-HIV-1 antibody 2F5 in complex with a gp41 17mer epitope
284	1TOO	Interleukin 1B Mutant F146W
285	1TP0	Triple mutation in interleukin 1 beta cavity:replacement of phenylalanines with tryptophan.
286	1TVB	Crystal structure of Melanoma Antigen gp100(209-217) Bound to Human Class I MHC HLA-A2
287	1TVH	Crystal structure of Modified Melanoma Antigen gp100(209-T2M) Bound to Human Class I MHC HLA-A2
288	1TWE	INTERLEUKIN 1 BETA MUTANT F101Y
289	1TWM	Interleukin-1 Beta Mutant F146Y
290	1TWQ	Crystal structure of the C-terminal PGN-binding domain of human PGRP-Ialpha in complex with PGN analog muramyl tripeptide
291	1TZG	Crystal structure of HIV-1 neutralizing human Fab 4E10 in complex with a 13-residue peptide containing the 4E10 epitope on gp41
292	1TZH	Crystal Structure of the Fab YADS1 Complexed with h-VEGF
293	1TZI	Crystal Structure of the Fab YADS2 Complexed with h-VEGF
294	1U6A	Crystal Structure of the Broadly Neutralizing Anti-HIV Fab F105
295	1U8H	Crystal structure of the HIV-1 Cross Neutralizing Monoclonal Antibody 2F5 in complex with gp41 Peptide ALDKWAS
296	1U8I	Crystal structure of the HIV-1 Cross Neutralizing Monoclonal Antibody 2F5 in complex with gp41 Peptide ELDKWAN
297	1U8J	Crystal structure of the HIV-1 Cross Neutralizing Monoclonal Antibody 2F5 in complex with gp41 Peptide ELDKWAG
298	1U8K	Crystal structure of the HIV-1 Cross Neutralizing Monoclonal Antibody 2F5 in complex with gp41 Peptide LELDKWASL
299	1U8L	Crystal structure of the HIV-1 Cross Neutralizing Monoclonal Antibody 2F5 in complex with gp41 Peptide DLDRWAS
300	1U8M	Crystal structure of the HIV-1 Cross Neutralizing Monoclonal Antibody 2F5 in complex with gp41 Peptide ELDKYAS
301	1U8N	Crystal structure of the HIV-1 Cross Neutralizing Monoclonal Antibody 2F5 in complex with gp41 Peptide ELDKFAS
302	1U8O	Crystal structure of the HIV-1 Cross Neutralizing Monoclonal Antibody 2F5 in complex with gp41 Peptide ELDKHAS
303	1U8P	Crystal structure of the HIV-1 Cross Neutralizing Monoclonal Antibody 2F5 in complex with gp41 Peptide ECDKWCS
304	1U8Q	Crystal structure of the HIV-1 Cross Neutralizing Monoclonal Antibody 2F5 in complex with gp41 Peptide ELEKWAS
305	1U91	Crystal structure of the HIV-1 Cross Neutralizing Monoclonal Antibody 2F5 in complex with gp41 Peptide Analog ENDKW-[Dap]-S (cyclic)
306	1U92	Crystal structure of the HIV-1 Cross Neutralizing Monoclonal Antibody 2F5 in complex with gp41 Peptide Analog E-[Dap]-DKWQS (cyclic)
307	1U93	Crystal structure of the HIV-1 Cross Neutralizing Monoclonal Antibody 2F5 in complex with gp41 Peptide Analog EQDKW-[Dap]-S (cyclic)
308	1U95	Crystal structure of the HIV-1 Cross Neutralizing Monoclonal Antibody 2F5 in complex with gp41 Peptide ELDHWAS
309	1UCT	Crystal structure of the extracellular fragment of Fc alpha Receptor I (CD89)
310	1UFU	Crystal structure of ligand binding domain of immunoglobulin-like transcript 2 (ILT2; LIR-1)
311	1UGN	Crystal structure of LIR1.02, one of the alleles of LIR1
312	1UJ3	Crystal structure of a humanized Fab fragment of anti-tissue-factor antibody in complex with tissue factor
313	1UOT	HUMAN CD55 DOMAINS 3 & 4
314	1UXS	CRYSTAL STRUCTURE OF HLA-B*2705 COMPLEXED WITH THE LATENT MEMBRANE PROTEIN 2 PEPTIDE (LMP2)OF EPSTEIN-BARR VIRUS
315	1UXW	CRYSTAL STRUCTURE OF HLA-B*2709 COMPLEXED WITH THE LATENT MEMBRANE PROTEIN 2 PEPTIDE (LMP2) OF EPSTEIN-BARR VIRUS
316	1V7M	Human Thrombopoietin Functional Domain Complexed To Neutralizing Antibody TN1 Fab
317	1V7N	Human Thrombopoietin Functional Domain Complexed To Neutralizing Antibody TN1 Fab
318	1VDG	Crystal structure of LIR1.01, one of the alleles of LIR1
319	1VGK	The crystal structure of class I Major histocompatibility complex, H-2Kd at 2.0 A resolution
320	1W0V	CRYSTAL STRUCTURE OF HLA-B*2705 COMPLEXED WITH THE SELF-PEPTIDE TIS FROM EGF-RESPONSE FACTOR 1
321	1W0W	CRYSTAL STRUCTURE OF HLA-B*2709 COMPLEXED WITH THE SELF-PEPTIDE TIS FROM EGF-RESPONSE FACTOR 1
322	1W72	CRYSTAL STRUCTURE OF HLA-A1:MAGE-A1 IN COMPLEX WITH FAB-HYB3
323	1WT5	The Crystal Structure Of A Humanized Antibody Fv 528
324	1WVA	Crystal structure of human arginase I from twinned crystal
325	1X7Q	Crystal structure of HLA-A*1101 with sars nucleocapsid peptide
326	1X9Q	4m5.3 anti-fluorescein single chain antibody fragment (scFv)
327	1XDD	X-ray structure of LFA-1 I-domain in complex with LFA703 at 2.2A resolution
328	1XDG	X-ray structure of LFA-1 I-domain in complex with LFA878 at 2.1A resolution
329	1XED	Crystal Structure of a Ligand-Binding Domain of the Human Polymeric Ig Receptor, pIgR
330	1XH3	Conformational Restraints and Flexibility of 14-Meric Peptides in Complex with HLA-B*3501
331	1XIW	Crystal structure of human CD3-e/d dimer in complex with a UCHT1 single-chain antibody fragment
332	1XPH	Structure of DC-SIGNR and a portion of repeat domain 8
333	1XR8	Crystal Structures of HLA-B*1501 in Complex with Peptides from Human UbcH6 and Epstein-Barr Virus EBNA-3
334	1XR9	Crystal Structures of HLA-B*1501 in Complex with Peptides from Human UbcH6 and Epstein-Barr Virus EBNA-3
335	1XUO	X-ray structure of LFA-1 I-domain bound to a 1,4-diazepane-2,5-dione inhibitor at 1.8A resolution
336	1XZ0	Crystal structure of CD1a in complex with a synthetic mycobactin lipopeptide
337	1Y0L	Catalytic elimination antibody 34E4 in complex with hapten
338	1Y18	Fab fragment of catalytic elimination antibody 34E4 E(H50)D mutant in complex with hapten
339	1Y6K	Crystal structure of human IL-10 complexed with the soluble IL-10R1 chain
340	1Y6M	Crystal structure of Epstein-Barr virus IL-10 complexed with the soluble IL-10R1 chain
341	1Y6N	Crystal structure of Epstein-Barr virus IL-10 mutant (A87I) complexed with the soluble IL-10R1 chain
342	1YCK	Crystal structure of human peptidoglycan recognition protein (PGRP-S)
343	1YDP	1.9A crystal structure of HLA-G
344	1YJD	Crystal structure of human CD28 in complex with the Fab fragment of a mitogenic antibody (5.11A1)
345	1YMM	TCR/HLA-DR2b/MBP-peptide complex
346	1YPO	Human Oxidized Low Density Lipoprotein Receptor LOX-1 P3 1 21 Space Group
347	1YPQ	Human Oxidized Low Density Lipoprotein Receptor LOX-1 Dioxane Complex
348	1YPU	Human Oxidized Low Density Lipoprotein Receptor LOX-1 C2 Space Group
349	1YPZ	Immune receptor
350	1YVH	Crystal Structure of the c-Cbl TKB Domain in Complex with the APS pTyr-618 Phosphopeptide
351	1YY8	Crystal structure of the Fab fragment from the monoclonal antibody cetuximab/Erbitux/IMC-C225
352	1YY9	Structure of the extracellular domain of the epidermal growth factor receptor in complex with the Fab fragment of cetuximab/Erbitux/IMC-C225
353	1YYL	crystal structure of CD4M33, a scorpion-toxin mimic of CD4, in complex with HIV-1 YU2 gp120 envelope glycoprotein and anti-HIV-1 antibody 17b
354	1YYM	crystal structure of F23, a scorpion-toxin mimic of CD4, in complex with HIV-1 YU2 gp120 envelope glycoprotein and anti-HIV-1 antibody 17b
355	1Z92	structure of interleukin-2 with its alpha receptor
356	1ZA3	The crystal structure of the YSd1 Fab bound to DR5
357	1ZA6	The structure of an antitumor CH2-domain-deleted humanized antibody
358	1ZGL	Crystal structure of 3A6 TCR bound to MBP/HLA-DR2a
359	1ZHK	Crystal structure of HLA-B*3501 presenting 13-mer EBV antigen LPEPLPQGQLTAY
360	1ZHL	Crystal structure of HLA-B*3508 presenting 13-mer EBV antigen LPEPLPQGQLTAY
361	1ZIW	Human Toll-like Receptor 3 extracellular domain structure
362	1ZLS	FAB 2G12 + Man4
363	1ZLU	FAB 2G12 + Man5
364	1ZLV	Fab 2G12 + Man7
365	1ZLW	Fab 2G12 + Man8
366	1ZS8	Crystal Structure of the Murine MHC Class Ib Molecule M10.5
367	1ZSD	Crystal Structure Of HLA-B*3501 Presenting an 11-Mer EBV Antigen EPLPQGQLTAY
368	1ZT4	The crystal structure of human CD1d with and without alpha-Galactosylceramide
369	1ZVS	Crystal structure of the first class MHC mamu and Tat-Tl8 complex
370	1ZXQ	THE CRYSTAL STRUCTURE OF ICAM-2
371	2A0Z	The molecular structure of toll-like receptor 3 ligand binding domain
372	2A73	Human Complement Component C3
373	2A74	Human Complement Component C3c
374	2A83	Crystal structure of hla-b*2705 complexed with the glucagon receptor (gr) peptide (residues 412-420)
375	2A9M	Structural Analysis of a Tight-binding Fluorescein-scFv; apo form
376	2A9N	A Mutation Designed to Alter Crystal Packing Permits Structural Analysis of a Tight-binding Fluorescein-scFv complex
377	2ADF	Crystal Structure and Paratope Determination of 82D6A3, an Antithrombotic Antibody Directed Against the von Willebrand factor A3-Domain
378	2AEB	Crystal structure of human arginase I at 1.29 A resolution and exploration of inhibition in immune response.
379	2AGJ	Crystal Structure of a glycosylated Fab from an IgM cryoglobulin with properties of a natural proteolytic antibody
380	2AJ3	Crystal Structure of a Cross-Reactive HIV-1 Neutralizing CD4-Binding Site Antibody Fab m18
381	2AK4	Crystal Structure of SB27 TCR in complex with HLA-B*3508-13mer peptide
382	2APH	Crystal structure of human PGRP-IalphaC in complex with muramyl pentapeptide
383	2AV1	Crystal structure of HTLV-1 TAX peptide Bound to Human Class I MHC HLA-A2 with the E63Q and K66A mutations in the heavy chain.
384	2AV7	Crystal structure of HTLV-1 TAX peptide Bound to Human Class I MHC HLA-A2 with the K66A mutation in the heavy chain.
385	2AW2	Crystal structure of the human BTLA-HVEM complex
386	2AXF	The Immunogenicity of a Viral Cytotoxic T Cell Epitope is controlled by its MHC-bound Conformation
387	2AXG	The Immunogenicity of a Viral Cytotoxic T Cell Epitope is controlled by its MHC-bound Conformation
388	2AXH	Crystal structures of T cell receptor beta chains related to rheumatoid arthritis
389	2AXJ	Crystal structures of T cell receptor beta chains related to rheumatoid arthritis
390	2B0S	Crystal structure analysis of anti-HIV-1 V3 Fab 2219 in complex with MN peptide
391	2B1A	Crystal structure analysis of anti-HIV-1 V3 Fab 2219 in complex with UG1033 peptide
392	2B1H	Crystal structure analysis of anti-HIV-1 V3 Fab 2219 in complex with UG29 peptide
393	2B4C	Crystal structure of HIV-1 JR-FL gp120 core protein containing the third variable region (V3) complexed with CD4 and the X5 antibody
394	2BC4	Crystal structure of HLA-DM
395	2BCK	Crystal Structure of HLA-A*2402 Complexed with a telomerase peptide
396	2BNQ	STRUCTURAL AND KINETIC BASIS FOR HEIGHTENED IMMUNOGENICITY OF T CELL VACCINES
397	2BNR	STRUCTURAL AND KINETIC BASIS FOR HEIGHTENED IMMUNOGENICITY OF T CELL VACCINES
398	2BNU	STRUCTURAL AND KINETIC BASIS FOR HEIGHTENED IMMUNOGENICITY OF T CELL VACCINES
399	2BO2	EGF DOMAINS 1,2,5 OF HUMAN EMR2, A 7-TM IMMUNE SYSTEM MOLECULE, IN COMPLEX WITH CALCIUM.
400	2BOU	EGF DOMAINS 1,2,5 OF HUMAN EMR2, A 7-TM IMMUNE SYSTEM MOLECULE, IN COMPLEX WITH BARIUM.
401	2BOX	EGF DOMAINS 1,2,5 OF HUMAN EMR2, A 7-TM IMMUNE SYSTEM MOLECULE, IN COMPLEX WITH STRONTIUM.
402	2BRS	EMBP HEPARIN COMPLEX
403	2BSR	CRYSTAL STRUCTURES AND KIR3DL1 RECOGNITION OF THREE IMMUNODOMINANT VIRAL PEPTIDES COMPLEXED TO HLA-B2705
404	2BSS	CRYSTAL STRUCTURES AND KIR3DL1 RECOGNITION OF THREE IMMUNODOMINANT VIRAL PEPTIDES COMPLEXED TO HLA-B2705
405	2BST	Crystal structures and KIR3DL1 recognition of three immunodominant viral peptides complexed to HLA-B2705
406	2BVO	STRUCTURES OF THREE HIV-1 HLA-B5703-PEPTIDE COMPLEXES AND IDENTIFICATION OF RELATED HLAS POTENTIALLY ASSOCIATED WITH LONG-TERM NON-PROGRESSION
407	2BVP	STRUCTURES OF THREE HIV-1 HLA-B5703-PEPTIDE COMPLEXES AND IDENTIFICATION OF RELATED HLAS POTENTIALLY ASSOCIATED WITH LONG-TERM NON-PROGRESSION
408	2BVQ	STRUCTURES OF THREE HIV-1 HLA-B5703-PEPTIDE COMPLEXES AND IDENTIFICATION OF RELATED HLAS POTENTIALLY ASSOCIATED WITH LONG-TERM NON-PROGRESSION
409	2C7U	CONFLICTING SELECTIVE FORCES AFFECT CD8 T-CELL RECEPTOR CONTACT SITES IN AN HLA-A2 IMMUNODOMINANT HIV EPITOPE.
410	2CD0	STRUCTURE OF HUMAN LAMBDA-6 LIGHT CHAIN DIMER WIL
411	2CDE	STRUCTURE AND BINDING KINETICS OF THREE DIFFERENT HUMAN CD1D-ALPHA-GALACTOSYLCERAMIDE SPECIFIC T CELL RECEPTORS -INKT-TCR
412	2CDF	STRUCTURE AND BINDING KINETICS OF THREE DIFFERENT HUMAN CD1D-ALPHA-GALACTOSYLCERAMIDE-SPECIFIC T CELL RECEPTORS (TCR 5E)
413	2CDG	STRUCTURE AND BINDING KINETICS OF THREE DIFFERENT HUMAN CD1D-ALPHA-GALACTOSYLCERAMIDE-SPECIFIC T CELL RECEPTORS (TCR 5B)
414	2CII	THE CRYSTAL STRUCTURE OF H-2DB COMPLEXED WITH A PARTIAL PEPTIDE EPITOPE SUGGESTS AN MHC CLASS I ASSEMBLY-INTERMEDIATE
415	2CIK	INSIGHTS INTO CROSSREACTIVITY IN HUMAN ALLORECOGNITION: THE STRUCTURE OF HLA-B35011 PRESENTING AN EPITOPE DERIVED FROM CYTOCHROME P450.
416	2CMR	CRYSTAL STRUCTURE OF THE HIV-1 NEUTRALIZING ANTIBODY D5 FAB BOUND TO THE GP41 INNER-CORE MIMETIC 5-HELIX
417	2D31	Crystal structure of disulfide-linked HLA-G dimer
418	2D39	Trivalent Recognition Unit of Innate Immunity System; Crystal Structure of human M-ficolin Fibrinogen-like Domain
419	2D3V	Crystal Structure of Leukocyte Ig-like Receptor A5 (LILRA5/LIR9/ILT11)
420	2D4D	The Crystal Structure of human beta2-microglobulin, L39W W60F W95F Mutant
421	2D4F	The Crystal Structure of human beta2-microglobulin
422	2D7T	Crystal structure of human anti polyhydroxybutyrate antibody Fv
423	2DD8	Crystal Structure of SARS-CoV Spike Receptor-Binding Domain Complexed with Neutralizing Antibody
424	2DL2	KILLER IMMUNOGLOBULIN RECEPTOR 2DL2
425	2DLI	KILLER IMMUNOGLOBULIN RECEPTOR 2DL2,TRIGONAL FORM
426	2DTG	Insulin receptor (IR) ectodomain in complex with fab's
427	2DTS	Crystal Structure of the Defucosylated Fc Fragment from Human Immunoglobulin G1
428	2DYP	Crystal Structure of LILRB2(LIR2/ILT4/CD85d) complexed with HLA-G
429	2EIZ	Crystal structure of humanized HYHEL-10 fv mutant(HW47Y)-hen lysozyme complex
430	2EKS	Crystal structure of humanized HyHEL-10 FV-HEN lysozyme complex
431	2ERJ	Crystal structure of the heterotrimeric interleukin-2 receptor in complex with interleukin-2
432	2ESV	Structure of the HLA-E-VMAPRTLIL/KK50.4 TCR complex
433	2EYR	A structural basis for selection and cross-species reactivity of the semi-invariant NKT cell receptor in CD1d/glycolipid recognition
434	2EYS	A structural basis for selection and cross-species reactivity of the semi-invariant NKT cell receptor in CD1d/glycolipid recognition
435	2EYT	A structural basis for selection and cross-species reactivity of the semi-invariant NKT cell receptor in CD1d/glycolipid recognition
436	2F53	Directed Evolution of Human T-cell Receptor CDR2 residues by phage display dramatically enhances affinity for cognate peptide-MHC without apparent cross-reactivity
437	2F54	Directed evolution of human T cell receptor CDR2 residues by phage display dramatically enhances affinity for cognate peptide-MHC without increasing apparent cross-reactivity
438	2F74	Murine MHC class I H-2Db in complex with human b2-microglobulin and LCMV-derived immunodminant peptide gp33
439	2F8O	A Native to Amyloidogenic Transition Regulated by a Backbone Trigger
440	2FCB	HUMAN FC GAMMA RECEPTOR IIB ECTODOMAIN (CD32)
441	2FD6	Structure of Human Urokinase Plasminogen Activator in Complex with Urokinase Receptor and an anti-upar antibody at 1.9 A
442	2FJF	Structure of the G6 Fab, a phage derived VEGF binding Fab
443	2FJG	Structure of the G6 Fab, a phage derived Fab fragment, in complex with VEGF
444	2FJH	Structure of the B20-4 Fab, a phage derived Fab fragment, in complex with VEGF
445	2FL5	Cofactor-containing antibodies: Crystal structure of the original yellow antibody
446	2FRG	Structure of the immunoglobulin-like domain of human TLT-1
447	2FSE	Crystallographic structure of a rheumatoid arthritis MHC susceptibility allele, HLA-DR1 (DRB1*0101), complexed with the immunodominant determinant of human type II collagen
448	2FX7	Crystal structure of hiv-1 neutralizing human fab 4e10 in complex with a 16-residue peptide encompassing the 4e10 epitope on gp41
449	2FX8	Crystal structure of hiv-1 neutralizing human fab 4e10 in complex with an aib-induced peptide encompassing the 4e10 epitope on gp41
450	2FX9	Crystal structure of hiv-1 neutralizing human fab 4e10 in complex with a thioether-linked peptide encompassing the 4e10 epitope on gp41
451	2FYY	The role of T cell receptor alpha genes in directing human MHC restriction
452	2FZ3	The role of T cell receptor alpha genes in directing human MHC restriction
453	2G75	Crystal Structure of anti-SARS m396 Antibody
454	2G7I	Structure of Human Complement Factor H Carboxyl Terminal Domains 19-20: a Basis for Atypical Hemolytic Uremic Syndrome
455	2G9H	Crystal Structure of Staphylococcal Enterotoxin I (SEI) in Complex with a Human MHC class II Molecule
456	2GI7	Crystal structure of human platelet Glycoprotein VI (GPVI)
457	2GIT	Human Class I MHC HLA-A2 in complex with the modified HTLV-1 TAX (Y5K-4-[3-Indolyl]-butyric acid) peptide
458	2GJ6	The complex between TCR A6 and human Class I MHC HLA-A2 with the modified HTLV-1 TAX (Y5K-4-[3-Indolyl]-butyric acid) peptide
459	2GJ7	Crystal Structure of a gE-gI/Fc complex
460	2GT9	Human Class I MHC HLA-A2 in complex with the decameric Melan-A/MART-1(26-35) peptide
461	2GTW	Human Class I MHC HLA-A2 in complex with the nonameric Melan-A/MART-1(27-35) peptide having A27L substitution
462	2GTZ	Human Class I MHC HLA-A2 in complex with the nonameric Melan-A/MART-1(27-35) peptide having A28L substitution
463	2GUO	Human Class I MHC HLA-A2 in complex with the native nonameric Melan-A/MART-1(27-35) peptide
464	2GW5	Crystal Structure of LIR-2 (ILT4) at 1.8 : differences from LIR-1 (ILT2) in regions implicated in the binding of the Cytomegalovirus class I MHC homolog UL18
465	2H26	human CD1b in complex with endogenous phosphatidylcholine and spacer
466	2H2R	Crystal structure of the human CD23 Lectin domain, apo form
467	2H2T	CD23 Lectin domain, Calcium 2+-bound
468	2H32	Crystal structure of the pre-B cell receptor
469	2H3N	Crystal structure of a surrogate light chain (LAMBDA5 and VpreB) homodimer
470	2H6P	Crystal structure of HLA-B*3501 presenting the human cytochrome P450 derived peptide, KPIVVLHGY
471	2H9G	Crystal structure of phage derived Fab BdF1 with human Death Receptor 5 (DR5)
472	2HFF	Crystal structure of CB2 Fab
473	2HFG	Crystal structure of hBR3 bound to CB3s-Fab
474	2HH0	Structure of an Anti-PrP Fab, P-Clone, in Complex with its Cognate Bovine Peptide Epitope.
475	2HJK	Crystal Structure of HLA-B5703 and HIV-1 peptide
476	2HJL	Crystal Structure of HLA-B5703 and HIV-1 peptide
477	2HN7	HLA-A*1101 in complex with HBV peptide homologue
478	2HP4	Computational design and crystal structure of an enhanced affinity mutant human CD8-alpha-alpha co-receptor
479	2HR0	Structure of Complement C3b: Insights into Complement Activation and Regulation
480	2I07	Human Complement Component C3b
481	2I5Y	Crystal structure of CD4M47, a scorpion-toxin mimic of CD4, in complex with HIV-1 YU2 GP120 envelope glycoprotein and anti-HIV-1 antibody 17B
482	2I60	Crystal structure of [Phe23]M47, a scorpion-toxin mimic of CD4, in complex with HIV-1 YU2 GP120 envelope glycoprotein and anti-HIV-1 antibody 17B
483	2IAL	Structural basis for recognition of mutant self by a tumor-specific, MHC class II-restricted TCR
484	2IAM	Structural basis for recognition of mutant self by a tumor-specific, MHC class II-restricted TCR
485	2IAN	Structural basis for recognition of mutant self by a tumor-specific, MHC class II-restricted TCR
486	2ICC	Extracellular Domain of CRIg
487	2ICE	CRIg bound to C3c
488	2ICF	CRIg bound to C3b
489	2ICW	Crystal structure of a complete ternary complex between TCR, superantigen, and peptide-MHC class II molecule
490	2IF7	Crystal Structure of NTB-A
491	2IPK	Crystal Structure of the MHC Class II Molecule HLA-DR1 in Complex with the Fluorogenic Peptide, AcPKXVKQNTLKLAT (X=3-[5-(dimethylamino)-1,3-dioxo-1,3-dihydro-2H-isoindol-2-yl]-L-alanine) and the Superantigen, SEC3 Variant 3B2
492	2IT5	Crystal Structure of DCSIGN-CRD with man6
493	2IT6	Crystal Structure of DCSIGN-CRD with man2
494	2J0G	L-FICOLIN COMPLEXED TO N-ACETYL-MANNOSAMINE
495	2J0H	L-FICOLIN COMPLEXED TO ACETYL-CHOLINE
496	2J0Y	L-FICOLIN COMPLEXED TO B-1,3-D-GLUCAN
497	2J1G	L-ficolin complexed to N-acetyl-cystein
498	2J2P	L-FICOLIN COMPLEXED TO N-ACETYL-CYSTEIN (150MM)
499	2J3F	L-FICOLIN COMPLEXED TO N-ACETYL-D-GALACTOSAMINE
500	2J3G	L-FICOLIN
501	2J3O	L-FICOLIN COMPLEXED TO N-ACETYL-D-GLUCOSAMINE
502	2J3U	L-FICOLIN COMPLEXED TO GALACTOSE
503	2J5Z	H-FICOLIN COMPLEXED TO GALACTOSE
504	2J60	H-FICOLIN COMPLEXED TO D-FUCOSE
505	2J61	L-FICOLIN COMPLEXED TO N-ACETYLGLUCOSAMINE (FORME C)
506	2J64	H-FICOLIN
507	2J67	THE TIR DOMAIN OF HUMAN TOLL-LIKE RECEPTOR 10 (TLR10)
508	2J6E	CRYSTAL STRUCTURE OF AN AUTOIMMUNE COMPLEX BETWEEN A HUMAN IGM RHEUMATOID FACTOR AND IGG1 FC REVEALS A NOVEL FC EPITOPE AND EVIDENCE FOR AFFINITY MATURATION
509	2J6F	N-TERMINAL SH3 DOMAIN OF CMS (CD2AP HUMAN HOMOLOG) BOUND TO CBL-B PEPTIDE
510	2J8U	LARGE CDR3A LOOP ALTERATION AS A FUNCTION OF MHC MUTATION.
511	2JA4	CRYSTAL STRUCTURE OF CD5 DOMAIN III REVEALS THE FOLD OF A GROUP B SCAVENGER CYSTEINE-RICH RECEPTOR
512	2JB5	FAB FRAGMENT IN COMPLEX WITH SMALL MOLECULE HAPTEN, CRYSTAL FORM-1
513	2JB6	FAB FRAGMENT IN COMPLEX WITH SMALL MOLECULE HAPTEN, CRYSTAL FORM-2
514	2JCC	AH3 RECOGNITION OF MUTANT HLA-A2 W167A
515	2JG8	CRYSTALLOGRAPHIC STRUCTURE OF HUMAN C1Q GLOBULAR HEADS COMPLEXED TO PHOSPHATIDYL-SERINE
516	2JG9	CRYSTALLOGRAPHIC STRUCTURE OF HUMAN C1Q GLOBULAR HEADS (P1)
517	2JHH	STRUCTURE OF GLOBULAR HEADS OF M-FICOLIN AT ACIDIC PH
518	2JHI	STRUCTURE OF GLOBULAR HEADS OF M-FICOLIN COMPLEXED WITH N-ACETYL-D-GALACTOSAMINE
519	2JHK	STRUCTURE OF GLOBULAR HEADS OF M-FICOLIN COMPLEXED WITH N-ACETYL-D-GLUCOSAMINE
520	2JHL	Structure of globular heads of M-ficolin complexed with sialic acid
521	2JHM	STRUCTURE OF GLOBULAR HEADS OF M-FICOLIN AT NEUTRAL PH
522	2JIX	Crystal structure of ABT-007 FAB fragment with the soluble domain of EPO receptor
523	2JJU	STRUCTURE OF HUMAN SIGNAL REGULATORY PROTEIN (SIRP) BETA
524	2JJV	STRUCTURE OF HUMAN SIGNAL REGULATORY PROTEIN (SIRP) BETA(2)
525	2NMS	The Crystal Structure of the Extracellular Domain of the Inhibitor Receptor Expressed on Myeloid Cells IREM-1
526	2NNA	Structure of the MHC class II molecule HLA-DQ8 bound with a deamidated gluten peptide
527	2NOJ	Crystal structure of Ehp / C3d complex
528	2NQC	Crystal structure of ig-like domain 23 from human filamin C
529	2NTS	Crystal Structure of SEK-hVb5.1
530	2NW2	Crystal structure of ELS4 TCR at 1.4A
531	2NW3	Crystal structure of HLA-B*3508 presenting EBV peptide EPLPQGQLTAY at 1.7A
532	2NX5	Crystal structure of ELS4 TCR bound to HLA-B*3501 presenting EBV peptide EPLPQGQLTAY at 1.7A
533	2NXY	HIV-1 gp120 Envelope Glycoprotein(S334A) Complexed with CD4 and Antibody 17b
534	2NXZ	HIV-1 gp120 Envelope Glycoprotein (T257S, S334A, S375W) Complexed with CD4 and Antibody 17b
535	2NY0	HIV-1 gp120 Envelope Glycoprotein (M95W, W96C, T257S, V275C, S334A, S375W, A433M) Complexed with CD4 and Antibody 17b
536	2NY1	HIV-1 gp120 Envelope Glycoprotein (I109C, T257S, S334A, S375W, Q428C) Complexed with CD4 and Antibody 17b
537	2NY2	HIV-1 gp120 Envelope Glycoprotein (T123C, T257S, S334A, S375W, G431C) Complexed with CD4 and Antibody 17b
538	2NY3	HIV-1 gp120 Envelope Glycoprotein (K231C, T257S, E267C, S334A, S375W) Complexed with CD4 and Antibody 17b
539	2NY4	HIV-1 gp120 Envelope Glycoprotein (K231C, T257S, E268C, S334A, S375W) Complexed with CD4 and Antibody 17b
540	2NY5	HIV-1 gp120 Envelope Glycoprotein (M95W, W96C, I109C, T257S, V275C, S334A, S375W, Q428C, A433M) Complexed with CD4 and Antibody 17b
541	2NY6	HIV-1 gp120 Envelope Glycoprotein (M95W, W96C, I109C, T123C, T257S, V275C,S334A, S375W, Q428C, G431C) Complexed with CD4 and Antibody 17b
542	2NY7	HIV-1 gp120 Envelope Glycoprotein Complexed with the Broadly Neutralizing CD4-Binding-Site Antibody b12
543	2O39	Human Adenovirus type 11 knob in complex with domains SCR1 and SCR2 of CD46 (membrane cofactor protein, MCP)
544	2O5X	Crystal structure of 1E9 LeuH47Trp/ArgH100Trp, an engineered Diels-Alderase Fab with nM steroid-binding affinity
545	2O5Y	Crystal structure of the 1E9 LeuH47Trp/ArgH100Trp Fab progesterone complex
546	2O5Z	Crystal structure of the 1E9 LeuH47Trp/ArgH100Trp Fab 5-beta-androstane-3,17-dione complex
547	2OAY	Crystal structure of latent human C1-inhibitor
548	2OJE	Mycoplasma arthritidis-derived mitogen complexed with class II MHC molecule HLA-DR1/HA complex in the presence of EDTA
549	2OLD	Bence Jones KWR Protein- Immunoglobulin Light Chain Dimer, P3(2)21 Crystal Form
550	2OMB	Bence Jones KWR Protein- Immunoglobulin Light Chain Dimer, P3(1)21 Crystal Form
551	2OMN	Bence Jones KWR Protein- Immunoglobulin Light Chain Dimer, P4(3)2(1)2 Crystal Form
552	2OQJ	Crystal structure analysis of Fab 2G12 in complex with peptide 2G12.1
553	2OSL	Crystal structure of Rituximab Fab in complex with an epitope peptide
554	2OTP	Crystal Structure of Immunoglobulin-Like Transcript 1 (ILT1/LIR7/LILRA2)
555	2OTT	Crystal structure of CD5_DIII
556	2P5E	Crystal Structures of High Affinity Human T-Cell Receptors Bound to pMHC Reveal Native Diagonal Binding Geometry
557	2P5W	Crystal structures of high affinity human T-cell receptors bound to pMHC reveal native diagonal binding geometry
558	2PO6	Crystal structure of CD1d-lipid-antigen complexed with Beta-2-Microglobulin, NKT15 Alpha-Chain and NKT15 Beta-Chain
559	2PW1	Crystal structure of the HIV-1 Cross Neutralizing Monoclonal Antibody 2F5 in complex with gp41 Peptide ELDKWNSL
560	2PW2	Crystal structure of the HIV-1 Cross Neutralizing Monoclonal Antibody 2F5 in complex with gp41 Peptide ELDKWKSL
561	2PYE	Crystal Structures of High Affinity Human T-Cell Receptors Bound to pMHC RevealNative Diagonal Binding Geometry TCR Clone C5C1 Complexed with MHC
562	2PYF	Crystal Structures of High Affinity Human T-Cell Receptors Bound to pMHC RevealNative Diagonal Binding Geometry Unbound TCR Clone 5-1
563	2Q6W	The structure of HLA-DRA, DRB3*0101 (DR52a) with bound platelet integrin peptide associated with fetal and neonatal alloimmune thrombocytopenia
564	2Q87	The Crystal Structure of the Human IRp60 Ectodomain
565	2QAD	Structure of tyrosine-sulfated 412d antibody complexed with HIV-1 YU2 gp120 and CD4
566	2QEJ	Crystal structure of a Staphylococcus aureus protein (SSL7) in complex with Fc of human IgA1
567	2QFB	Crystal structure of the regulatory domain of human RIG-I with bound Zn
568	2QFD	Crystal structure of the regulatory domain of human RIG-I with bound Hg
569	2QKI	Human C3c in complex with the inhibitor compstatin
570	2QL1	Structural Characterization of a Mutated, ADCC-Enhanced Human Fc Fragment
571	2QOS	Crystal structure of complement protein C8 in complex with a peptide containing the C8 binding site on C8
572	2QQH	Structure of C8a-MACPF reveals mechanism of membrane attack in complement immune defense
573	2QR0	Structure of VEGF complexed to a Fab containing TYR and SER in the CDRs
574	2QSC	Crystal structure analysis of anti-HIV-1 V3-Fab F425-B4e8 in complex with a V3-peptide
575	2QY0	Active dimeric structure of the catalytic domain of C1r reveals enzyme-product like contacts
576	2R0K	Protease domain of HGFA with inhibitor Fab58
577	2R0L	Short Form HGFA with Inhibitory Fab75
578	2R32	Crystal Structure of human GITRL variant
579	2R56	Crystal Structure of a Recombinant IgE Fab Fragment in Complex with Bovine Beta-Lactoglobulin Allergen
580	2RD7	Human Complement Membrane Attack Proteins Share a Common Fold with Bacterial Cytolysins
581	2RFX	Crystal Structure of HLA-B*5701, presenting the self peptide, LSSPVTKSF
582	2UWE	LARGE CDR3A LOOP ALTERATION AS A FUNCTION OF MHC MUTATION
583	2UWN	CRYSTAL STRUCTURE OF HUMAN COMPLEMENT FACTOR H, SCR DOMAINS 6-8 (H402 RISK VARIANT), IN COMPLEX WITH LIGAND.
584	2UX2	HIGH RESOLUTION STRUCTURE OF HUMAN CD59
585	2UZI	CRYSTAL STRUCTURE OF HRAS(G12V) - ANTI-RAS FV COMPLEX
586	2V17	STRUCTURE OF THE COMPLEX OF ANTIBODY MN423 WITH A FRAGMENT OF TAU PROTEIN
587	2V2W	T CELL CROSS-REACTIVITY AND CONFORMATIONAL CHANGES DURING TCR ENGAGEMENT
588	2V2X	T CELL CROSS-REACTIVITY AND CONFORMATIONAL CHANGES DURING TCR ENGAGEMENT.
589	2V8E	CRYSTAL STRUCTURE OF HUMAN COMPLEMENT FACTOR H, SCR DOMAINS 6-8 (H402 RISK VARIANT), IN COMPLEX WITH LIGAND.
590	2VC2	RE-REFINEMENT OF INTEGRIN ALPHAIIBBETA3 HEADPIECE BOUND TO ANTAGONIST L-739758
591	2VDK	RE-REFINEMENT OF INTEGRIN ALPHAIIBBETA3 HEADPIECE
592	2VDL	RE-REFINEMENT OF INTEGRIN ALPHAIIBBETA3 HEADPIECE
593	2VDM	RE-REFINEMENT OF INTEGRIN ALPHAIIBBETA3 HEADPIECE BOUND TO ANTAGONIST TIROFIBAN
594	2VDN	RE-REFINEMENT OF INTEGRIN ALPHAIIBBETA3 HEADPIECE BOUND TO ANTAGONIST EPTIFIBATIDE
595	2VDO	INTEGRIN ALPHAIIBBETA3 HEADPIECE BOUND TO FIBRINOGEN GAMMA CHAIN PEPTIDE, HHLGGAKQAGDV
596	2VDP	INTEGRIN ALPHAIIBBETA3 HEADPIECE BOUND TO FIBRINOGEN GAMMA CHAIN PEPTIDE,LGGAKQAGDV
597	2VDQ	INTEGRIN ALPHAIIBBETA3 HEADPIECE BOUND TO A CHIMERIC FIBRINOGEN GAMMA CHAIN PEPTIDE, HHLGGAKQRGDV
598	2VDR	INTEGRIN ALPHAIIBBETA3 HEADPIECE BOUND TO A CHIMERIC FIBRINOGEN GAMMA CHAIN PEPTIDE, LGGAKQRGDV
599	2VGQ	CRYSTAL STRUCTURE OF HUMAN IPS-1 CARD
600	2VH5	CRYSTAL STRUCTURE OF HRAS(G12V) - ANTI-RAS FV (DISULFIDE FREE MUTANT) COMPLEX
601	2VLJ	THE STRUCTURAL DYNAMICS AND ENERGETICS OF AN IMMUNODOMINANT T-CELL RECEPTOR ARE PROGRAMMED BY ITS VBETA DOMAIN
602	2VLK	THE STRUCTURAL DYNAMICS AND ENERGETICS OF AN IMMUNODOMINANT T-CELL RECEPTOR ARE PROGRAMMED BY ITS VBETA DOMAIN
603	2VLL	THE STRUCTURAL DYNAMICS AND ENERGETICS OF AN IMMUNODOMINANT T-CELL RECEPTOR ARE PROGRAMMED BY ITS VBETA DOMAIN
604	2VLM	THE STRUCTURAL DYNAMICS AND ENERGETICS OF AN IMMUNODOMINANT T-CELL RECEPTOR ARE PROGRAMMED BY ITS VBETA DOMAIN
605	2VLR	THE STRUCTURAL DYNAMICS AND ENERGETICS OF AN IMMUNODOMINANT T-CELL RECEPTOR ARE PROGRAMMED BY ITS VBETA DOMAIN
606	2VM6	HUMAN BCL2-A1 IN COMPLEX WITH BIM-BH3 PEPTIDE
607	2VWE	CRYSTAL STRUCTURE OF VASCULAR ENDOTHELIAL GROWTH FACTOR-B IN COMPLEX WITH A NEUTRALIZING ANTIBODY FAB FRAGMENT
608	2VXV	CRYSTAL STRUCTURE OF HUMAN IGG ABT-325 FAB FRAGMENT
609	2VXW	Structural and Functional Studies of the Potent Anti-HIV Chemokine Variant P2-RANTES
610	2VYR	Structure of human MDM4 N-terminal domain bound to a single domain antibody
611	2W0K	CRYSTAL STRUCTURE OF THE RECOMBINANT VARIABLE DOMAIN 6JAL2
612	2W0L	CRYSTAL STRUCTURE OF THE MUTANT H8P FROM THE RECOMBINANT VARIABLE DOMAIN 6JAL2
613	2W4R	CRYSTAL STRUCTURE OF THE REGULATORY DOMAIN OF HUMAN LGP2
614	2W80	STRUCTURE OF A COMPLEX BETWEEN NEISSERIA MENINGITIDIS FACTOR H BINDING PROTEIN AND CCPS 6-7 OF HUMAN COMPLEMENT FACTOR H
615	2W81	STRUCTURE OF A COMPLEX BETWEEN NEISSERIA MENINGITIDIS FACTOR H BINDING PROTEIN AND CCPS 6-7 OF HUMAN COMPLEMENT FACTOR H
616	2W9E	STRUCTURE OF ICSM 18 (ANTI-PRP THERAPEUTIC ANTIBODY) FAB FRAGMENT COMPLEXED WITH HUMAN PRP FRAGMENT 119-231
617	2WA0	CRYSTAL STRUCTURE OF THE HUMAN MAGEA4
618	2WAH	CRYSTAL STRUCTURE OF AN IGG1 FC GLYCOFORM (MAN9GLCNAC2)
619	2WBJ	TCR complex
620	2WII	COMPLEMENT C3B IN COMPLEX WITH FACTOR H DOMAINS 1-4
621	2WIN	C3 CONVERTASE (C3BBB) STABILIZED BY SCIN
622	2WNP	M-FICOLIN MUTANT Y271F
623	2WNU	COMPLEX BETWEEN C1Q GLOBULAR HEADS AND HEPARAN SULFATE
624	2WNV	COMPLEX BETWEEN C1Q GLOBULAR HEADS AND DEOXYRIBOSE
625	2WQR	THE HIGH RESOLUTION CRYSTAL STRUCTURE OF IGE FC
626	2WUB	Crystal structure of HGFA in complex with the allosteric non- inhibitory antibody Fab40.deltaTrp
627	2WUC	Crystal structure of HGFA in complex with the allosteric non- inhibitory antibody Fab40.deltaTrp and Ac-KQLR-chloromethylketone
628	2WY3	Structure of the HCMV UL16-MICB complex elucidates select binding of a viral immunoevasin to diverse NKG2D ligands
629	2WY7	Staphylococcus aureus complement subversion protein Sbi-IV in complex with complement fragment C3d revealing an alternative binding mode
630	2WY8	Staphylococcus aureus complement subversion protein Sbi-IV in complex with complement fragment C3d
631	2X44	STRUCTURE OF A STRAND-SWAPPED DIMERIC FORM OF CTLA-4
632	2X4N	CRYSTAL STRUCTURE OF MHC CLASS I HLA-A2.1 BOUND TO RESIDUAL FRAGMENTS OF A PHOTOCLEAVABLE PEPTIDE THAT IS CLEAVED UPON UV-LIGHT TREATMENT
633	2X4O	CRYSTAL STRUCTURE OF MHC CLASS I HLA-A2.1 BOUND TO HIV-1 ENVELOPE PEPTIDE ENV120-128
634	2X4P	CRYSTAL STRUCTURE OF MHC CLASS I HLA-A2.1 BOUND TO A PHOTOCLEAVABLE PEPTIDE
635	2X4Q	CRYSTAL STRUCTURE OF MHC CLASS I HLA-A2.1 BOUND TO A PHOTOCLEAVABLE PEPTIDE
636	2X4R	CRYSTAL STRUCTURE OF MHC CLASS I HLA-A2.1 BOUND TO CYTOMEGALOVIRUS (CMV) PP65 EPITOPE
637	2X4S	CRYSTAL STRUCTURE OF MHC CLASS I HLA-A2.1 BOUND TO A PEPTIDE REPRESENTING THE EPITOPE OF THE H5N1 (AVIAN FLU) NUCLEOPROTEIN
638	2X4T	CRYSTAL STRUCTURE OF MHC CLASS I HLA-A2.1 BOUND TO A PEIODATE-CLEAVABLE PEPTIDE
639	2X4U	CRYSTAL STRUCTURE OF MHC CLASS I HLA-A2.1 BOUND TO HIV-1 PEPTIDE RT468-476
640	2X57	CRYSTAL STRUCTURE OF THE EXTRACELLULAR DOMAIN OF HUMAN VASOACTIVE INTESTINAL POLYPEPTIDE RECEPTOR 2
641	2X5Y	HUMAN ZC3HAV1 (ARTD13), C-TERMINAL DOMAIN
642	2X69	X-RAY STRUCTURE OF MACROPHAGE INFLAMMATORY PROTEIN-1 ALPHA POLYMER
643	2X6G	X-RAY STRUCTURE OF MACROPHAGE INFLAMMATORY PROTEIN-1 ALPHA (D27A)
644	2X6L	X-RAY STRUCTURE OF MACROPHAGE INFLAMMATORY PROTEIN-1 BETA
645	2X6M	STRUCTURE OF A SINGLE DOMAIN CAMELID ANTIBODY FRAGMENT IN COMPLEX WITH A C-TERMINAL PEPTIDE OF ALPHA-SYNUCLEIN
646	2X70	CRYSTAL STRUCTURE OF MHC CLASS I HLA-A2.1 BOUND TO A PHOTOCLEAVABLE PEPTIDE
647	2X7A	STRUCTURAL BASIS OF HIV-1 TETHERING TO MEMBRANES BY THE BST2-TETHERIN ECTODOMAIN
648	2X89	Structure of the Beta2_microglobulin involved in amyloidogenesis
649	2XA8	CRYSTAL STRUCTURE OF THE FAB DOMAIN OF OMALIZUMAB AT 2.41A
650	2XG7	CRYSTAL STRUCTURE OF BST2-TETHERIN ECTODOMAIN EXPRESSED IN HEK293T CELLS
651	2XN9	CRYSTAL STRUCTURE OF THE TERNARY COMPLEX BETWEEN HUMAN T CELL RECEPTOR, STAPHYLOCOCCAL ENTEROTOXIN H AND HUMAN MAJOR HISTOCOMPATIBILITY COMPLEX CLASS II
652	2XNA	CRYSTAL STRUCTURE OF THE COMPLEX BETWEEN HUMAN T CELL RECEPTOR AND STAPHYLOCOCCAL ENTEROTOXIN
653	2XPG	Crystal structure of a MHC class I-peptide complex
654	2XQB	CRYSTAL STRUCTURE OF ANTI-IL-15 ANTIBODY IN COMPLEX WITH HUMAN IL-15
655	2XQW	STRUCTURE OF FACTOR H DOMAINS 19-20 IN COMPLEX WITH COMPLEMENT C3D
656	2XRA	crystal structure of the HK20 Fab in complex with a gp41 mimetic 5- Helix
657	2XRC	HUMAN COMPLEMENT FACTOR I
658	2XTM	CRYSTAL STRUCTURE OF GDP-BOUND HUMAN GIMAP2, AMINO ACID RESIDUES 1-234
659	2XTN	CRYSTAL STRUCTURE OF GTP-BOUND HUMAN GIMAP2, AMINO ACID RESIDUES 1-234
660	2XTO	CRYSTAL STRUCTURE OF GDP-BOUND HUMAN GIMAP2, AMINO ACID RESIDUES 21-260
661	2XTP	CRYSTAL STRUCTURE OF NUCLEOTIDE-FREE HUMAN GIMAP2, AMINO ACID RESIDUES 1-260
662	2XW9	Crystal Structure of Complement Factor D mutant S183A
663	2XWA	Crystal Structure of Complement Factor D Mutant R202A
664	2XWB	Crystal Structure of Complement C3b in complex with Factors B and D
665	2XWJ	Crystal Structure of Complement C3b in Complex with Factor B
666	2XWT	CRYSTAL STRUCTURE OF THE TSH RECEPTOR IN COMPLEX WITH A BLOCKING TYPE TSHR AUTOANTIBODY
667	2XZA	CRYSTAL STRUCTURE OF RECOMBINANT A.17 ANTIBODY FAB FRAGMENT
668	2XZC	CRYSTAL STRUCTURE OF PHOSPHONATE-MODIFIED RECOMBINANT A.17 ANTIBODY FAB FRAGMENT
669	2Y7Q	THE HIGH-AFFINITY COMPLEX BETWEEN IGE AND ITS RECEPTOR FC EPSILON RI
670	2Y92	CRYSTAL STRUCTURE OF MAL ADAPTOR PROTEIN
671	2YBR	CRYSTAL STRUCTURE OF THE HUMAN DERIVED SINGLE CHAIN ANTIBODY FRAGMENT (SCFV) 9004G IN COMPLEX WITH CN2 TOXIN FROM THE SCORPION CENTRUROIDES NOXIUS HOFFMANN
672	2YC1	CRYSTAL STRUCTURE OF THE HUMAN DERIVED SINGLE CHAIN ANTIBODY FRAGMENT (SCFV) 9004G IN COMPLEX WITH CN2 TOXIN FROM THE SCORPION CENTRUROIDES NOXIUS HOFFMANN
673	2YHF	1.9 ANGSTROM CRYSTAL STRUCTURE OF CLEC5A
674	2YK1	Structure of human anti-nicotine Fab fragment in complex with nicotine
675	2YKL	Structure of human anti-nicotine Fab fragment in complex with nicotine-11-yl-methyl-(4-ethylamino-4-oxo)-butanoate
676	2YSS	Crystal structure of Humanized HYHEL-10 FV mutant(HQ39KW47Y)-HEN lysozyme complex
677	2YXF	The high resolution crystal structure of beta2-microglobulin under physiological conditions
678	2Z62	Crystal structure of the TV3 hybrid of human TLR4 and hagfish VLRB.61
679	2Z63	Crystal structure of the TV8 hybrid of human TLR4 and hagfish VLRB.61
680	2Z65	Crystal structure of the human TLR4 TV3 hybrid-MD-2-Eritoran complex
681	2Z66	Crystal structure of the VT3 hybrid of human TLR4 and hagfish VLRB.61
682	2Z7X	Crystal structure of the TLR1-TLR2 heterodimer induced by binding of a tri-acylated lipopeptide
683	2Z80	Crystal structure of the TLR1-TLR2 heterodimer induced by binding of a tri-acylated lipopeptide
684	2Z9T	Crystal structure of the human beta-2 microglobulin mutant W60G
685	2ZCH	Crystal structure of human prostate specific antigen complexed with an activating antibody
686	2ZCK	Crystal structure of a ternary complex between PSA, a substrat-acyl intermediate and an activating antibody
687	2ZCL	Crystal structure of human prostate specific antigen complexed with an activating antibody
688	2ZFY	Crystal structure of human Otubain 1
689	2ZG1	Crystal Structure of Two N-terminal Domains of Siglec-5 in Complex with 6'-Sialyllactose
690	2ZG2	Crystal Structure of Two N-terminal Domains of Native Siglec-5
691	2ZG3	Crystal Structure of Two N-terminal Domains of Native Siglec-5 in Complex with 3'-Sialyllactose
692	2ZJD	Crystal Structure of LC3-p62 complex
693	2ZKH	Human thrombopoietin neutralizing antibody TN1 FAB
694	2ZNW	Crystal Structure of ScFv10 in Complex with Hen Egg Lysozyme
695	2ZNX	5-Fluorotryptophan Incorporated ScFv10 Complexed to Hen Egg Lysozyme
696	3AAZ	Crystal structure of the humanized recombinant Fab fragment of a murine; antibody
697	3AGV	Crystal structure of a human IgG-aptamer complex
698	3AM8	Crystal Structure of a Human Major Histocompatibilty complex
699	3ARB	Ternary crystal structure of the NKT TCR-CD1d-alpha-galactosylceramide analogue-OCH
700	3ARD	Ternary crystal structure of the mouse NKT TCR-CD1d-3'deoxy-alpha-galactosylceramide
701	3ARE	Ternary crystal structure of the mouse NKT TCR-CD1d-4'deoxy-alpha-galactosylceramide
702	3ARF	Ternary crystal structure of the mouse NKT TCR-CD1d-C20:2
703	3ARG	Ternary crystal structure of the mouse NKT TCR-CD1d-alpha-glucosylceramide(C20:2)
704	3AUV	Predicting Amino Acid Preferences in the Complementarity Determining Regions of an Antibody-Antigen Recognition Interface
705	3AVE	Crystal Structure of the Fucosylated Fc Fragment from Human Immunoglobulin G1
706	3AY4	Crystal structure of nonfucosylated Fc complexed with bis-glycosylated soluble form of Fc gamma receptor IIIa
707	3B2D	Crystal structure of human RP105/MD-1 complex
708	3B2U	Crystal structure of isolated domain III of the extracellular region of the epidermal growth factor receptor in complex with the Fab fragment of IMC-11F8
709	3B2V	Crystal structure of the extracellular region of the epidermal growth factor receptor in complex with the Fab fragment of IMC-11F8
710	3B3I	Citrullination-dependent differential presentation of a self-peptide by HLA-B27 subtypes
711	3B5G	Crystal Structure of the Unstable and Highly Fibrillogenic PRO7SER Mutant of the Recombinant Variable Domain 6AJL2
712	3B6E	Crystal structure of human DECH-box RNA Helicase MDA5 (Melanoma differentiation-associated protein 5), DECH-domain
713	3B6S	Crystal Structure of hla-b*2705 Complexed with the Citrullinated Vasoactive Intestinal Peptide Type 1 Receptor (vipr) Peptide (residues 400-408)
714	3B71	CD4 endocytosis motif bound to the Focal Adhesion Targeting (FAT) domain of the Focal Adhesion Kinase
715	3B9V	Crystal Structure of an Autonomous VH Domain
716	3BDW	Human CD94/NKG2A
717	3BDX	Crystal structure of the unstable and highly fibrillogenic Pro7Ser mutant of the Recombinant variable domain 6AJL2
718	3BES	Structure of a Poxvirus ifngbp/ifng Complex
719	3BGM	Crystal Structure of PKD2 Phosphopeptide Bound to Human Class I MHC HLA-A2
720	3BH8	Crystal Structure of RQA_M Phosphopeptide Bound to HUMAN Class I MHC HLA-A2
721	3BH9	Crystal Structure of RTY Phosphopeptide Bound to Human Class I MHC HLA-A2
722	3BHB	Crystal Structure of KMD Phosphopeptide Bound to Human Class I MHC HLA-A2
723	3BIK	Crystal Structure of the PD-1/PD-L1 Complex
724	3BIN	Structure of the DAL-1 and TSLC1 (372-383) complex
725	3BIS	Crystal Structure of the PD-L1
726	3BJ9	Crystal structure of the Surrogate Light Chain Variable Domain VpreBJ
727	3BKY	Crystal Structure of Chimeric Antibody C2H7 Fab in complex with a CD20 Peptide
728	3BN3	crystal structure of ICAM-5 in complex with aL I domain
729	3BO8	The High Resolution Crystal Structure of HLA-A1 Complexed with the MAGE-A1 Peptide
730	3BP4	The high resolution crystal structure of HLA-B*2705 in complex with a Cathepsin A signal sequence peptide pCatA
731	3BP7	The high resolution crystal structure of HLA-B*2709 in complex with a Cathepsin A signal sequence peptide, pCatA
732	3BPL	Crystal structure of the IL4-IL4R-Common Gamma ternary complex
733	3BPN	Crystal structure of the IL4-IL4R-IL13Ra ternary complex
734	3BPO	Crystal structure of the IL13-IL4R-IL13Ra ternary complex
735	3BQU	Crystal Structure of the 2F5 Fab'-3H6 Fab Complex
736	3BSZ	Crystal structure of the transthyretin-retinol binding protein-Fab complex
737	3BT1	Structure of urokinase receptor, urokinase and vitronectin complex
738	3BT2	Structure of urokinase receptor, urokinase and vitronectin complex
739	3BVN	High resolution crystal structure of HLA-B*1402 in complex with the latent membrane protein 2 peptide (LMP2) of Epstein-Barr virus
740	3BW9	Crystal Structure of HLA B*3508 in complex with a HCMV 12-mer peptide from the pp65 protein
741	3BWA	Crystal Structure of HLA B*3508 in complex with a HCMV 8-mer peptide from the pp65 protein
742	3BXN	The high resolution crystal structure of HLA-B*1402 complexed with a Cathepsin A signal sequence peptide, pCatA
743	3BZE	The human non-classical major histocompatibility complex molecule HLA-E
744	3BZF	The human non-classical major histocompatibility complex molecule HLA-E
745	3C08	Crystal structure the Fab fragment of matuzumab/EMD72000 (Fab72000)
746	3C09	Crystal structure the Fab fragment of matuzumab (Fab72000) in complex with domain III of the extracellular region of EGFR
747	3C22	Crystal structure of the carbohydrate recognition domain of human Langerin
748	3C2A	Antibody Fab fragment 447-52D in complex with UG1033 peptide
749	3C2S	Structural Characterization of a Human Fc Fragment Engineered for Lack of Effector Functions
750	3C5J	Crystal structure of HLA DR52c
751	3C9N	Crystal Structure of a SARS Corona Virus Derived Peptide Bound to the Human Major Histocompatibility Complex Class I molecule HLA-B*1501
752	3CCK	Human CD69
753	3CDC	kI O18/O8 N34I/Y87H immunoglobulin light chain variable domain
754	3CDF	kI O18/O8 Y87H immunoglobulin light chain variable domain
755	3CDG	Human CD94/NKG2A in complex with HLA-E
756	3CDY	AL-09 H87Y, immunoglobulin light chain variable domain
757	3CFJ	Crystal structure of catalytic elimination antibody 34E4, orthorhombic crystal form
758	3CFK	Crystal structure of catalytic elimination antibody 34E4, triclinic crystal form
759	3CII	Structure of NKG2A/CD94 bound to HLA-E
760	3CIQ	A regulatable switch mediates self-association in an immunoglobulin fold
761	3CSY	Crystal structure of the trimeric prefusion Ebola virus glycoprotein in complex with a neutralizing antibody from a human survivor
762	3CU7	Human Complement Component 5
763	3CZF	Crystal structure of HLA-B*2709 complexed with the glucagon receptor (GR) peptide (residues 412-420)
764	3D0L	Crystal structure of the HIV-1 broadly neutralizing antibody 2F5 in complex with the gp41 FP-MPER Hyb3K construct 514GIGALFLGFLGAAGS528KK-Ahx-655KNEQELLELDKWASLWN671
765	3D0V	Crystal structure of the HIV-1 Cross Neutralizing Monoclonal Antibody 2F5 in complex with gp41 Peptide LLELDKWASLW
766	3D18	Crystal structure of HLA-B*2709 complexed with a variant of the latent membrane protein 2 peptide (LMP2(L)) of epstein-barr virus
767	3D25	Crystal structure of HA-1 minor histocompatibility antigen bound to human class I MHC HLA-A2
768	3D2U	Structure of UL18, a Peptide-Binding Viral MHC Mimic, Bound to a Host Inhibitory Receptor
769	3D34	Structure of the F-spondin domain of mindin
770	3D39	The complex between TCR A6 and human Class I MHC HLA-A2 with the modified HTLV-1 TAX (Y5(4-fluoroPhenylalanine)) peptide
771	3D3V	The complex between TCR A6 and human Class I MHC HLA-A2 with the modified HTLV-1 TAX (Y5(3,4-difluoroPhenylalanine)) peptide
772	3D5O	Structural recognition and functional activation of FcrR by innate pentraxins
773	3D5R	Crystal Structure of Efb-C (N138A) / C3d Complex
774	3D5S	Crystal Structure of Efb-C (R131A) / C3d Complex
775	3D6G	Fc fragment of IgG1 (Herceptin) with protein-A mimetic peptide dendrimer ligand.
776	3D85	Crystal structure of IL-23 in complex with neutralizing FAB
777	3DBX	Structure of chicken CD1-2 with bound fatty acid
778	3DEM	CUB1-EGF-CUB2 domain of HUMAN MASP-1/3
779	3DGG	Crystal structure of FabOX108
780	3DHJ	Beta 2 microglobulin mutant W60C
781	3DHM	Beta 2 microglobulin mutant D59P
782	3DIF	Crystal structure of FabOX117
783	3DJ9	Crytal Structure of an isolated, unglycosylated antibody CH2 domain
784	3DNK	Enzyme deglycosylated Human IgG1 Fc fragment
785	3DO3	Human 1gG1 Fc fragment, 2.5 Angstrom structure
786	3DRO	Crystal structure of the HIV-1 Cross Neutralizing Antibody 2F5 in complex with gp41 Peptide ELLELDKWASLWN grown in ammonium sulfate
787	3DRQ	Crystal structure of the HIV-1 broadly neutralizing antibody 2F5 in complex with the gp41 FP-MPER Hyb3K construct 514GIGALFLGFLGAAGS528KK-Ahx-655KNEQELLELDKWASLWN671 soaked in PEG/2-propanol solution
788	3DRT	Crystal structure of the HIV-1 broadly neutralizing antibody 2F5 in complex with the gp41 scrambledFP-MPER scrHyb3K construct GIGAFGLLGFLAAGSKK-Ahx-K656NEQELLELDKWASLWN671
789	3DTX	Crystal structure of HLA-B*2705 complexed with the double citrullinated vasoactive intestinal peptide type 1 receptor (VIPR) peptide (residues 400-408)
790	3DUH	Structure of Interleukin-23
791	3DVG	Crystal structure of K63-specific fab Apu.3A8 bound to K63-linked di-ubiquitin
792	3DVN	Crystal structure of K63-specific fab Apu2.16 bound to K63-linked di-ubiquitin
793	3DX6	Crystal Structure of B*4402 presenting a 10mer EBV epitope
794	3DX7	Crystal Structure of HLA-B*4403 presenting 10mer EBV antigen
795	3DX8	Crystal Structure of B*4405 presenting a 10mer EBV epitope
796	3DX9	Crystal Structure of the DM1 TCR at 2.75A
797	3DXA	Crystal Structure of the DM1 TCR in complex with HLA-B*4405 and decamer EBV antigen
798	3EBA	CAbHul6 FGLW mutant (humanized) in complex with human lysozyme
799	3EGS	Crystal structure of the HIV-1 broadly neutralizing antibody 2F5 in complex with the gp41 scrambledFP-MPER scrHyb3K construct GIGAFGLLGFLAAGSKK-Ahx-K656NEQELLELDKWASLWN671 soaked in ammonium sulfate
800	3EKC	structure of W60V beta-2 microglobulin mutant
801	3EO1	Structure of the Fab Fragment of GC-1008 in Complex with Transforming Growth Factor-Beta 3
802	3EO9	Crystal structure the Fab fragment of Efalizumab
803	3EOA	Crystal structure the Fab fragment of Efalizumab in complex with LFA-1 I domain, Form I
804	3EOB	Crystal structure the Fab fragment of Efalizumab in complex with LFA-1 I domain, Form II
805	3EQT	Crystal structure of human LGP2 C-terminal domain in complex with dsRNA
806	3ERB	The Crystal Structure of C2b, a Fragment of Complement Component C2 produced during C3-convertase Formation
807	3ERY	Different thermodynamic binding mechanisms and peptide fine specificities associated with a panel of structurally similar high-affinity T cell receptors
808	3EYF	Crystal structure of anti-human cytomegalovirus antibody 8f9 plus gB peptide
809	3EYO	Crystal structure of anti-human cytomegalovirus antibody 8F9
810	3EYQ	Crystal structure of MJ5 Fab, a germline antibody variant of anti-human cytomegalovirus antibody 8f9
811	3EYV	Anti-Lewis Y Fab fragment with Lewis Y antigen in the presence of zinc ions
812	3F12	Germline V-genes sculpt the binding site of a family of antibodies neutralizing human cytomegalovirus
813	3F4M	Crystal structure of TIPE2
814	3F74	Crystal structure of wild type LFA1 I domain
815	3F78	Crystal structure of wild type LFA1 I domain complexed with isoflurane
816	3F8U	Tapasin/ERp57 heterodimer
817	3FCS	Structure of complete ectodomain of integrin aIIBb3
818	3FCT	MATURE METAL CHELATASE CATALYTIC ANTIBODY WITH HAPTEN
819	3FCU	Structure of headpiece of integrin aIIBb3 in open conformation
820	3FF7	Structure of NK cell receptor KLRG1 bound to E-cadherin
821	3FF8	Structure of NK cell receptor KLRG1 bound to E-cadherin
822	3FFC	Crystal Structure of CF34 TCR in complex with HLA-B8/FLR
823	3FFD	Structure of parathyroid hormone-related protein complexed to a neutralizing monoclonal antibody
824	3FJT	Crystal structure of a human Fc fragment engineered for extended serum half-life
825	3FKU	Crystal structure of influenza hemagglutinin (H5) in complex with a broadly neutralizing antibody F10
826	3FN0	Crystal structure of HIV-1 neutralizing human Fab Z13e1 in complex with a 12-residue peptide containing the Z13e1 epitope on gp41
827	3FN3	Dimeric Structure of PD-L1
828	3FO0	Crystal structure of hapten complex of catalytic elimination antibody 13G5 (wild-type)
829	3FO1	Crystal structure of hapten complex of catalytic elimination antibody 13G5 (Glu(L39)Ala mutant)
830	3FO2	Crystal structure of hapten complex of catalytic elimination antibody 13G5 (Glu(L39)Gln mutant)
831	3FPU	The crystallographic structure of the Complex between Evasin-1 and CCL3
832	3FQN	Phosphorylation of self-peptides alters Human Leukocyte Antigen Class I-restricted antigen presentation and generates tumor specific epitopes
833	3FQR	Phosphorylation of self-peptides alters Human Leukocyte Antigen Class I-restricted antigen presentation and generates tumor specific epitopes
834	3FQT	Phosphorylation of self-peptides alters Human Leukocyte Antigen Class I-restricted antigen presentation and generates tumor specific epitopes
835	3FQU	Phosphorylation of self-peptides alters Human Leukocyte Antigen Class I-restricted antigen presentation and generates tumor specific epitopes
836	3FQW	Phosphorylation of self-peptides alters Human Leukocyte Antigen Class I-restricted antigen presentation and generates tumor specific epitopes
837	3FQX	Phosphorylation of self-peptides alters Human Leukocyte Antigen Class I-restricted antigen presentation and generates tumor specific epitopes
838	3FT2	Crystal Structure of a citrulline peptide variant of the minor histocompatibility peptide HA-1 in complex with HLA-A2
839	3FT3	Crystal Structure of the minor histocompatibility peptide HA-1His in complex with HLA-A2
840	3FT4	Crystal Structure of the minor histocompatibility peptide HA-1Arg in complex with HLA-A2
841	3FXI	Crystal structure of the human TLR4-human MD-2-E.coli LPS Ra complex
842	3FZU	IgG1 Fab characterized by H/D exchange
843	3G04	Crystal structure of the TSH receptor in complex with a thyroid-stimulating autoantibody
844	3G6A	Crystal structure of anti-IL-13 antibody CNTO607
845	3G6D	Crystal structure of the complex between CNTO607 Fab and IL-13
846	3G6J	C3b in complex with a C3b specific Fab
847	3GA3	Crystal structure of the C-terminal domain of human MDA5
848	3GBM	Crystal Structure of Fab CR6261 in Complex with a H5N1 influenza virus hemagglutinin.
849	3GBN	Crystal Structure of Fab CR6261 in Complex with the 1918 H1N1 influenza virus hemagglutinin
850	3GHB	Crystal structure of anti-HIV-1 Fab 447-52D in complex with V3 peptide W2RW020
851	3GHE	Crystal structure of anti-HIV-1 Fab 537-10D in complex with V3 peptide MN
852	3GIV	Antigen processing influences HIV-specific cytotoxic T lymphocyte immunodominance
853	3GIZ	Crystal structure of the Fab fragment of anti-CD20 antibody Ofatumumab
854	3GJE	Rational development of high-affinity T-cell receptor-like antibodies
855	3GJF	Rational development of high-affinity T-cell receptor-like antibodies
856	3GKW	Crystal structure of the Fab fragment of Nimotuzumab. An anti-epidermal growth factor receptor antibody
857	3GO1	Crystal structure of anti-HIV-1 Fab 268-D in complex with V3 peptide MN
858	3GOV	Crystal structure of the catalytic region of human MASP-1
859	3GRW	FGFR3 in complex with a Fab
860	3GSN	Crystal structure of the public RA14 TCR in complex with the HCMV dominant NLV/HLA-A2 epitope
861	3GSO	Crystal structure of the binary complex between HLA-A2 and HCMV NLV peptide
862	3GSQ	Crystal structure of the binary complex between HLA-A2 and HCMV NLV-M5S peptide variant
863	3GSR	Crystal structure of the binary complex between HLA-A2 and HCMV NLV-M5V peptide variant
864	3GSU	Crystal structure of the binary complex between HLA-A2 and HCMV NLV-M5T peptide variant
865	3GSV	Crystal structure of the binary complex between HLA-A2 and HCMV NLV-M5Q peptide variant
866	3GSW	Crystal structure of the binary complex between HLA-A2 and HCMV NLV-T8A peptide variant
867	3GSX	Crystal structure of the binary complex between HLA-A2 and HCMV NLV-T8V peptide variant
868	3H0T	Hepcidin-Fab complex
869	3H3B	Crystal structure of the single-chain Fv (scFv) fragment of an anti-ErbB2 antibody chA21 in complex with residues 1-192 of ErbB2 extracellular domain
870	3H3P	Crystal structure of HIV epitope-scaffold 4E10 Fv complex
871	3H42	Crystal structure of PCSK9 in complex with Fab from LDLR competitive antibody
872	3H7B	Human Class I MHC HLA-A2 in complex with the Tel1p peptide
873	3H8N	Crystal Structure Analysis of KIR2DS4
874	3H9H	Human Class I MHC HLA-A2(A150P) in complex with the Tel1p peptide
875	3H9S	The complex between TCR A6 and human Class I MHC HLA-A2 with the bound Tel1p peptide
876	3H9Y	Crystal structure of the IgE-Fc3-4 domains
877	3H9Z	Crystal structure of the IgE-Fc3-4 domains
878	3HA0	Crystal structure of the IgE-Fc3-4 domains
879	3HAE	Rational development of high-affinity T-cell receptor-like antibodies
880	3HC0	BHA10 IgG1 wild-type Fab - antibody directed at human LTBR
881	3HC3	BHA10 IgG1 Fab double mutant variant - antibody directed at human LTBR
882	3HC4	BHA10 IgG1 Fab quadruple mutant variant - antibody directed at human LTBR
883	3HCV	Crystal structure of HLA-B*2709 complexed with the double citrullinated vasoactive intestinal peptide type 1 receptor (VIPR) peptide (residues 400-408)
884	3HE6	Crystal structure of mouse CD1d-alpha-galactosylceramide with mouse Valpha14-Vbeta8.2 NKT TCR
885	3HE7	Crystal structure of mouse CD1d-alpha-galactosylceramide with mouse Valpha14-Vbeta7 NKT TCR
886	3HG1	Germline-governed recognition of a cancer epitope by an immunodominant human T cell receptor
887	3HI1	Structure of HIV-1 gp120 (core with V3) in Complex with CD4-Binding-Site Antibody F105
888	3HI5	Crystal structure of Fab fragment of AL-57
889	3HI6	Crystal structure of intermediate affinity I domain of integrin LFA-1 with the Fab fragment of its antibody AL-57
890	3HMW	Crystal structure of ustekinumab FAB
891	3HMX	Crystal structure of ustekinumab FAB/IL-12 complex
892	3HPJ	Human Class I MHC HLA-A2 in complex with the WT-1 (126-134) peptide
893	3HQA	Crystal structure of human desarg-C5A
894	3HQB	Crystal structure of human desarg-C5A
895	3HRZ	Cobra Venom Factor (CVF) in complex with human factor B
896	3HS0	Cobra Venom Factor (CVF) in complex with human factor B
897	3HUJ	Crystal structure of human CD1d-alpha-Galactosylceramide in complex with semi-invariant NKT cell receptor
898	3HUP	High-resolution structure of the extracellular domain of human CD69
899	3I6G	Newly identified epitope Mn2 from SARS-CoV M protein complexed withHLA-A*0201
900	3I6K	Newly identified epitope from SARS-CoV membrane protein complexed with HLA-A*0201
901	3I6L	Newly identified epitope N1 derived from SARS-CoV N protein complexed with HLA-A*2402
902	3IB4	The double mutant of Beta-2 microglobulin K58P-W60G
903	3IDG	Crystal structure of the HIV-1 Cross Neutralizing Monoclonal Antibody 2F5 in complex with gp41 Peptide ALDKWD
904	3IDI	Crystal structure of the HIV-1 Cross Neutralizing Monoclonal Antibody 2F5 Fab' fragment in complex with gp41 Peptide ALDKWNQ
905	3IDJ	Crystal structure of the HIV-1 Cross Neutralizing Monoclonal Antibody 2F5 Fab' fragment in complex with gp41 Peptide analog ELD(Orn)WAS
906	3IDM	Crystal structure of the HIV-1 Cross Neutralizing Monoclonal Antibody 2F5 Fab' fragment in complex with gp41 Peptide analog ELD(Nrg)WAS
907	3IDN	Crystal structure of the HIV-1 Cross Neutralizing Monoclonal Antibody 2F5 Fab' fragment in complex with gp41 Peptide analog ELD(Paf)WAS
908	3IDX	Crystal structure of HIV-gp120 core in complex with CD4-binding site antibody b13, space group C222
909	3IDY	Crystal structure of HIV-gp120 core in complex with CD4-binding site antibody b13, space group C2221
910	3IFL	X-ray structure of amyloid beta peptide:antibody (Abeta1-7:12A11) complex
911	3IFN	X-ray structure of amyloid beta peptide:antibody (Abeta1-40:12A11) complex
912	3IFO	X-ray structure of amyloid beta peptide:antibody (Abeta1-7:10D5) complex
913	3IFP	X-ray structure of amyloid beta peptide:antibody (Abeta1-7:12B4) complex
914	3IJG	Macrophage Migration Inhibitory Factor (MIF) Bound to the (R)-Stereoisomer of AV1013
915	3IJJ	Ternary Complex of Macrophage Migration Inhibitory Factor (MIF) Bound Both to 4-hydroxyphenylpyruvate and to the Allosteric Inhibitor AV1013 (R-stereoisomer)
916	3IKN	Crystal structure of galactose bound trimeric human lung surfactant protein D
917	3IKP	Crystal structure of inositol phosphate bound trimeric human lung surfactant protein D
918	3IKQ	Crystal structure of alpha 1-2 mannobiose bound trimeric human lung surfactant protein D
919	3IKR	Crystal structure of alpha 1-4 mannobiose bound trimeric human lung surfactant protein D
920	3INB	Structure of the measles virus hemagglutinin bound to the CD46 receptor
921	3INU	Crystal structure of an unbound KZ52 neutralizing anti-Ebolavirus antibody.
922	3IT8	Crystal structure of TNF alpha complexed with a poxvirus MHC-related TNF binding protein
923	3IU3	Crystal structure of the Fab fragment of therapeutic antibody Basiliximab in complex with IL-2Ra (CD25) ectodomain
924	3IU4	anti NeuGcGM3 ganglioside chimeric antibody chP3
925	3IXA	Human Class I MHC HLA-A2(A150P) in complex with the Tax peptide
926	3JQH	Structure of the neck region of the glycan-binding receptor DC-SIGNR
927	3JSF	Crystal structure of macrophage migration inhibitory factor (mif) with hydroxyquinoline inhibitor 638 at 1.93a resolution
928	3JSG	Crystal structure of macrophage migration inhibitory factor (mif) with hydroxyquinoline inhibitor 707 at 1.58a resolution
929	3JTS	GY9-Mamu-A*02-hb2m
930	3JTU	Crystal structure of macrophage migration inhibitory factor (mif) with hydroxyquinoline inhibitor 708 at 1.86a resolution
931	3JUY	Crystal Structure of a 3B3 Variant, a Broadly Neutralizing HIV-1 scFv Antibody
932	3JWD	Structure of HIV-1 gp120 with gp41-Interactive Region: Layered Architecture and Basis of Conformational Mobility
933	3JWO	Structure of HIV-1 gp120 with gp41-Interactive Region: Layered Architecture and Basis of Conformational Mobility
934	3K2U	Crystal structure of HGFA in complex with the allosteric inhibitory antibody Fab40
935	3K51	Crystal Structure of DcR3-TL1A complex
936	3KAN	D-dopachrome tautomerase (D-DT)/macrophage migration inhibitory factor 2 (MIF2) complexed with inhibitor 4-IPP
937	3KDM	Crystal Structure of Human Anti-steroid Fab 5F2 in Complex with Testosterone
938	3KGR	Crystal structure of the human leukocyte-associated Ig-like receptor-1 (LAIR-1)
939	3KLA	Ca2+ release from the endoplasmic reticulum of NY-ESO-1 specific T cells is modulated by the affinity of T cell receptor and by the use of the CD8 co-receptor
940	3KLS	Structure of complement C5 in complex with SSL7
941	3KM9	Structure of complement C5 in complex with the C-terminal beta-grasp domain of SSL7
942	3KPL	Crystal Structure of HLA B*4402 in complex with EEYLQAFTY a self peptide from the ABCD3 protein
943	3KPM	Crystal Structure of HLA B*4402 in complex with EEYLKAWTF, a mimotope
944	3KPN	Crystal Structure of HLA B*4403 in complex with EEYLQAFTY a self peptide from the ABCD3 protein
945	3KPO	Crystal Structure of HLA B*4403 in complex with EEYLKAWTF, a mimotope
946	3KPP	Crystal Structure of HLA B*4405 in complex with EEYLQAFTY a self peptide from the ABCD3 protein
947	3KPQ	Crystal Structure of HLA B*4405 in complex with EEYLKAWTF, a mimotope
948	3KPR	Crystal Structure of the LC13 TCR in complex with HLA B*4405 bound to EEYLKAWTF a mimotope
949	3KPS	Crystal Structure of the LC13 TCR in complex with HLA B*4405 bound to EEYLQAFTY a self peptide from the ABCD3 protein
950	3KQG	Trimeric Structure of Langerin
951	3KR3	Crystal structure of IGF-II antibody complex
952	3KWW	Crystal structure of the 'restriction triad' mutant of HLA B*3508, beta-2-microglobulin and EBV peptide
953	3KXF	Crystal Structure of SB27 TCR in complex with the 'restriction triad' mutant HLA-B*3508-13mer
954	3KXV	Structure of complement Factor H variant Q1139A
955	3KYK	Crystal structure of li33 Igg1 Fab
956	3KYM	Crystal structure of Li33 IgG2 di-Fab
957	3KYN	Crystal structure of HLA-G presenting KGPPAALTL peptide
958	3KYO	Crystal structure of HLA-G presenting KLPAQFYIL peptide
959	3KZJ	Structure of complement Factor H variant R1203A
960	3L2Y	The structure of C-reactive protein bound to phosphoethanolamine
961	3L3D	Crystal structure of HLA-B*4402 in complex with the F3A mutant of a self-peptide derived from DPA*0201
962	3L3G	Crystal structure of HLA-B*4402 in complex with the R5A mutant of a self-peptide derived from DPA*0201
963	3L3I	Crystal structure of HLA-B*4402 in complex with the F7A mutant of a self-peptide derived from DPA*0201
964	3L3J	Crystal structure of HLA-B*4402 in complex with the F3A/R5A double mutant of a self-peptide derived from DPA*0201
965	3L3K	Crystal structure of HLA-B*4402 in complex with the R5A/F7A double mutant of a self-peptide derived from DPA*0201
966	3L3O	Staphylococcal Complement Inhibitor (SCIN) in complex with Human Complement Component C3c
967	3L5H	Crystal structure of the full ectodomain of human gp130: New insights into the molecular assembly of receptor complexes
968	3L5I	Crystal structure of FnIII domains of human GP130 (Domains 4-6)
969	3L5J	Crystal structure of FnIII domains of human GP130 (Domains 4-6)
970	3L5N	Staphylococcal Complement Inhibitor (SCIN) in complex with Human Complement Component C3b
971	3L5P	Crystal structure of macrophage migration inhibitory factor (MIF) with imidazopyridazinol inhibitor at 1.80A resolution
972	3L5R	Crystal structure of macrophage migration inhibitory factor (MIF) with phenylchromenone inhibitor at 1.94A resolution
973	3L5S	Crystal structure of macrophage migration inhibitory factor (MIF) with imidazopyrimidinylphenyl inhibitor at 1.86A resolution
974	3L5T	Crystal structure of macrophage migration inhibitory factor (MIF) with thiophenepiperazinylquinolinone inhibitor at 1.86A resolution
975	3L5U	Crystal structure of macrophage migration inhibitory factor (MIF) with benzothiazole inhibitor at 1.90A resolution
976	3L5V	Crystal structure of macrophage migration inhibitory factor (MIF) with glycerol at 1.70A resolution
977	3L5W	Crystal structure of the complex between IL-13 and C836 FAB
978	3L5X	Crystal structure of the complex between IL-13 and H2L6 FAB
979	3L5Y	-
980	3L6F	Structure of MHC class II molecule HLA-DR1 complexed with phosphopeptide MART-1
981	3L7E	Crystal structure of ANTI-IL-13 antibody C836
982	3L7F	Structure of IL-13 antibody H2L6, A humanized variant OF C836
983	3L89	Human Adenovirus type 21 knob in complex with domains SCR1 and SCR2 of CD46 (membrane cofactor protein, MCP)
984	3L95	Crystal structure of the human Notch1 Negative Regulatory Region (NRR) bound to the fab fragment of an antagonist antibody
985	3L9J	Selection of a novel highly specific TNFalpha antagonist: Insight from the crystal structure of the antagonist-TNFalpha complex
986	3LD8	Structure of JMJD6 and Fab Fragments
987	3LDB	Structure of JMJD6 complexd with ALPHA-KETOGLUTARATE and Fab Fragment.
988	3LEV	HIV-1 antibody 2F5 in complex with epitope scaffold ES2
989	3LH2	Crystal structure of HIV epitope-scaffold 4E10_1VI7A_S0_002_N 4E10 Fv complex
990	3LHP	Crystal structure of HIV epitope-scaffold 4E10_D0_1ISEA_004_N 4E10 Fv complex
991	3LKN	Crystal Structure of HLA B*3501 in complex with influenza NP418 epitope from 1918 strain
992	3LKO	Crystal Structure of HLA B*3501 in complex with influenza NP418 epitope from 1934 strain
993	3LKP	Crystal Structure of HLA B*3501 in complex with influenza NP418 epitope from 1972 strain
994	3LKQ	Crystal Structure of HLA B*3501 in complex with influenza NP418 epitope from 1977 strain
995	3LKR	Crystal Structure of HLA B*3501 in complex with influenza NP418 epitope from 2009 H1N1 swine origin strain
996	3LKS	Crystal Structure of HLA B*3501 in complex with influenza NP418 epitope from 1980 strain
997	3LMJ	Structure of human anti HIV 21c Fab
998	3LN4	Crystal structure of HLA-B*4103 in complex with a 16mer self-peptide derived from heterogeneous nuclear ribonucleoproteins C1/C2
999	3LN5	Crystal structure of HLA-B*4104 in complex with a 11mer self-peptide derived from S-methyl-5-thioadenosine phosphorylase
1000	3LOH	Structure of the insulin receptor ectodomain, including ct peptide
1001	3LQA	Crystal structure of clade C gp120 in complex with sCD4 and 21c Fab
1002	3LQZ	Crystal Structure of HLA-DP2
1003	3LRG	Structure of anti-huntingtin VL domain
1004	3LRH	Structure of anti-huntingtin VL domain in complex with huntingtin peptide
1005	3LRN	Crystal structure of human RIG-I CTD bound to a 14 bp GC 5' ppp dsRNA
1006	3LRR	Crystal structure of human RIG-I CTD bound to a 12 bp AU rich 5' ppp dsRNA
1007	3LRS	Structure of PG16, an antibody with broad and potent neutralization of HIV-1
1008	3LV3	Crystal structure of HLA-B*2705 complexed with a peptide derived from the human voltage-dependent calcium channel alpha1 subunit (residues 513-521)
1009	3LXX	Crystal structure of human GTPase IMAP family member 4
1010	3LZF	Crystal Structure of Fab 2D1 in Complex with the 1918 Influenza Virus Hemagglutinin
1011	3M17	Crystal structure of human FcRn with a monomeric peptide inhibitor
1012	3M1B	Crystal structure of human FcRn with a dimeric peptide inhibitor
1013	3M8O	Human IgA1 Fab fragment
1014	3MA9	Crystal structure of gp41 derived protein complexed with fab 8066
1015	3MAC	crystal structure of GP41-derived protein complexed with fab 8062
1016	3MBX	Crystal structure of chimeric antibody X836
1017	3MCL	Anti-beta-amyloid antibody c706 fab in space group P21
1018	3MFF	1F1E8hu TCR
1019	3MFG	Crystal structure of Toxic Shock Syndrome Toxin 1 (TSST-1) in complex with the human T cell receptor beta chain Vbeta2.1 (EP-8)
1020	3MGO	Crystal structure of a H5-specific CTL epitope derived from H5N1 influenza virus in complex with HLA-A*0201
1021	3MGT	Crystal structure of a H5-specific CTL epitope variant derived from H5N1 influenza virus in complex with HLA-A*0201
1022	3MHD	Crystal structure of DCR3
1023	3MI8	The structure of TL1A-DCR3 COMPLEX
1024	3MLR	Crystal structure of anti-HIV-1 V3 Fab 2557 in complex with a NY5 V3 peptide
1025	3MLS	Crystal structure of anti-HIV-1 V3 mAb 2557 Fab in complex with a HIV-1 gp120 V3 mimotope
1026	3MLT	Crystal structure of anti-HIV-1 V3 Fab 2557 in complex with a UG1033 V3 peptide
1027	3MLU	Crystal structure of anti-HIV-1 V3 Fab 2557 in complex with a ZAM18 V3 peptide
1028	3MLV	Crystal structure of anti-HIV-1 V3 Fab 2557 in complex with an NOF V3 peptide
1029	3MLW	Crystal structure of anti-HIV-1 V3 Fab 1006-15D in complex with an MN V3 peptide
1030	3MLX	Crystal structure of anti-HIV-1 V3 Fab 3074 in complex with an MN V3 peptide
1031	3MLY	Crystal structure of anti-HIV-1 V3 Fab 3074 in complex with a UR29 V3 peptide
1032	3MLZ	Crystal structure of anti-HIV-1 V3 Fab 3074 in complex with a VI191 V3 peptide
1033	3MME	Structure and functional dissection of PG16, an antibody with broad and potent neutralization of HIV-1
1034	3MNV	Crystal structure of the non-neutralizing HIV antibody 13H11 Fab fragment
1035	3MNW	Crystal structure of the non-neutralizing HIV antibody 13H11 Fab fragment with a gp41 MPER-derived peptide in a helical conformation
1036	3MNZ	Crystal structure of the non-neutralizing HIV antibody 13H11 Fab fragment with a gp41 MPER-derived peptide bearing Ala substitutions in a helical conformation
1037	3MO1	Crystal structure of the non-neutralizing HIV antibody 13H11 Fab fragment
1038	3MOA	Crystal structure of the neutralizing HIV antibody 2F5 Fab fragment (recombinantly produced Fab) with 17 aa gp41 MPER-derived peptide
1039	3MOB	Crystal structure of the neutralizing HIV antibody 2F5 Fab fragment (recombinantly produced Fab) with 11 aa gp41 MPER-derived peptide
1040	3MOD	Crystal structure of the neutralizing HIV antibody 2F5 Fab fragment (recombinantly produced IgG) with 11 aa gp41 MPER-derived peptide
1041	3MOP	The ternary Death Domain complex of MyD88, IRAK4, and IRAK2
1042	3MOQ	Amyloid beta(18-41) peptide fusion with new antigen receptor variable domain from sharks
1043	3MR9	Crystal Structure of MHC class I HLA-A2 molecule complexed with HCMV pp65-495-503 nonapeptide M5A variant
1044	3MRB	Crystal Structure of MHC class I HLA-A2 molecule complexed with HCMV pp65-495-503 nonapeptide A7H variant
1045	3MRC	Crystal Structure of MHC class I HLA-A2 molecule complexed with HCMV pp65-495-503 nonapeptide V6C variant
1046	3MRD	Crystal Structure of MHC class I HLA-A2 molecule complexed with HCMV pp65-495-503 nonapeptide V6G variant
1047	3MRE	Crystal Structure of MHC class I HLA-A2 molecule complexed with EBV bmlf1-280-288 nonapeptide
1048	3MRF	Crystal Structure of MHC class I HLA-A2 molecule complexed with EBV bmlf1-280-288 nonapeptide T4P variant
1049	3MRG	Crystal Structure of MHC class I HLA-A2 molecule complexed with HCV NS3-1073-1081 nonapeptide
1050	3MRH	Crystal Structure of MHC class I HLA-A2 molecule complexed with HCV NS3-1073-1081 nonapeptide N3S variant
1051	3MRI	Crystal Structure of MHC class I HLA-A2 molecule complexed with HCV NS3-1073-1081 nonapeptide G4M-V5W variant
1052	3MRJ	Crystal Structure of MHC class I HLA-A2 molecule complexed with HCV NS3-1073-1081 nonapeptide V5M variant
1053	3MRK	Crystal Structure of MHC class I HLA-A2 molecule complexed with AFP137 nonapeptide
1054	3MRL	Crystal Structure of MHC class I HLA-A2 molecule complexed with HCV NS3-1073-1081 nonapeptide C6V variant
1055	3MRM	Crystal Structure of MHC class I HLA-A2 molecule complexed with HCV NS3-1406-1415 decapeptide
1056	3MRN	Crystal Structure of MHC class I HLA-A2 molecule complexed with HCV NS4b-1807-1816 decapeptide
1057	3MRO	Crystal Structure of MHC class I HLA-A2 molecule complexed with Melan-A MART1 decapeptide variant
1058	3MRP	Crystal Structure of MHC class I HLA-A2 molecule complexed with Melan-A MART1 decapeptide variant
1059	3MRQ	Crystal Structure of MHC class I HLA-A2 molecule complexed with Melan-A MART1 decapeptide variant
1060	3MRR	Crystal Structure of MHC class I HLA-A2 molecule complexed with Human Prostaglandin Transporter decapeptide
1061	3MUG	Crystal structure of human Fab PG16, a broadly reactive and potent HIV-1 neutralizing antibody
1062	3MUH	Crystal structure of PG9 light chain
1063	3MV7	Crystal Structure of the TK3 TCR in complex with HLA-B*3501/HPVG
1064	3MV8	Crystal Structure of the TK3-Gln55His TCR in complex with HLA-B*3501/HPVG
1065	3MV9	Crystal Structure of the TK3-Gln55Ala TCR in complex with HLA-B*3501/HPVG
1066	3MXV	Crystal structure of fab fragment of anti-Shh 5E1 chimera
1067	3MYJ	Human Class I MHC HLA-A2 in complex with the WT-1 (126-134) (R1Y) peptide variant.
1068	3MYZ	Protein induced photophysical changes to the amyloid indicator dye, thioflavin T
1069	3MZT	Protein-induced photophysical changes to the amyloid indicator dye, thioflavin T
1070	3N85	Crystallographic trimer of HER2 extracellular regions in complex with tryptophan-rich antibody fragment
1071	3N9G	Crystal structure of the Fab fragment of the human neutralizing anti-West Nile Virus MAb CR4354
1072	3NA4	D53P beta-2 microglobulin mutant
1073	3NA9	Crystal structure of Fab15
1074	3NAA	Crystal structure of Fab15 Mut5
1075	3NAB	Crystal Structure of fab15 Mut6
1076	3NAC	Crystal structure of Fab15 Mut7
1077	3NCJ	Crystal structure of Fab15 Mut8
1078	3NCU	Structural and functional insights into pattern recognition by the innate immune receptor RIG-I
1079	3NFN	Recognition of peptide-MHC by a V-delta/V-beta TCR
1080	3NFP	Crystal structure of the Fab fragment of therapeutic antibody daclizumab in complex with IL-2Ra (CD25) ectodomain
1081	3NFS	Crystal structure the Fab fragment of therapeutic antibody daclizumab
1082	3NGB	Crystal structure of broadly and potently neutralizing antibody VRC01 in complex with HIV-1 gp120
1083	3NH7	Crystal structure of the neutralizing Fab fragment AbD1556 bound to the BMP type I receptor IA
1084	3NIG	The Closed Headpiece of Integrin IIb 3 and its Complex with an IIb 3 -Specific Antagonist That Does Not Induce Opening
1085	3NMQ	Hsp90b N-terminal domain in complex with EC44, a pyrrolo-pyrimidine methoxypyridine inhibitor
1086	3NMS	Staphylococcal Complement Inhibitor (SCIN) in complex with Human Complement C3c
1087	3NOI	Crystal Structure of Natural Killer Cell Cytotoxicity Receptor NKp30 (NCR3)
1088	3NPS	Crystal structure of membrane-type serine protease 1 (MT-SP1) in complex with the Fab Inhibitor S4
1089	3NTC	Crystal structure of KD-247 Fab, an anti-V3 antibody that inhibits HIV-1 Entry
1090	3NZH	Crystal structure of anti-emmprin antibody 5F6 FAB
1091	3O11	Anti-beta-amyloid antibody c706 fab in space group c2
1092	3O2D	Crystal structure of HIV-1 primary receptor CD4 in complex with a potent antiviral antibody
1093	3O2V	Crystal structure of 1E9 PheL89Ser/LeuH47Trp/MetH100bPhe, an engineered Diels-Alderase Fab with modified specificity and catalytic activity
1094	3O2W	Crystal structure of the 1E9 PheL89Ser/LeuH47Trp/MetH100bPhe Fab in complex with a 39A11 transition state analog
1095	3O3A	Human Class I MHC HLA-A2 in complex with the Peptidomimetic ELA-1
1096	3O3B	Human Class I MHC HLA-A2 in complex with the Peptidomimetic ELA-1.1
1097	3O3D	Human Class I MHC HLA-A2 in complex with the Peptidomimetic ELA-2
1098	3O3E	Human Class I MHC HLA-A2 in complex with the Peptidomimetic ELA-2.1
1099	3O3U	Crystal Structure of Human Receptor for Advanced Glycation Endproducts (RAGE)
1100	3O4L	Genetic and structural basis for selection of a ubiquitous T cell receptor deployed in Epstein-Barr virus
1101	3O4O	Crystal structure of an Interleukin-1 receptor complex
1102	3O6F	Crystal structure of a human autoimmune TCR MS2-3C8 bound to MHC class II self-ligand MBP/HLA-DR4
1103	3O8E	Structure of extracelllar portion of CD46 in complex with Adenovirus type 11 knob
1104	3O8X	Recognition of Glycolipid Antigen by iNKT Cell TCR
1105	3O9W	Recognition of a Glycolipid Antigen by the iNKT Cell TCR
1106	3OAU	Antibody 2G12 Recognizes Di-Mannose Equivalently in Domain- and Non-Domain-Exchanged Forms, but only binds the HIV-1 Glycan Shield if Domain-Exchanged
1107	3OAY	A non-self sugar mimic of the HIV glycan shield shows enhanced antigenicity
1108	3OAZ	A non-self sugar mimic of the HIV glycan shield shows enhanced antigenicity
1109	3OB0	A non-self sugar mimic of the HIV glycan shield shows enhanced antigenicity
1110	3OED	The structure of the complex between complement receptor CR2 and its ligand complement fragment C3d
1111	3OF6	Human pre-T cell receptor crystal structure
1112	3OHX	Molecular Basis for Complement Recognition and Inhibition Determined by Crystallographic Studies of the Staphylococcal Complement Inhibitor (SCIN) Bound to C3c and C3b
1113	3OJY	Crystal Structure of Human Complement Component C8
1114	3OMZ	Crystal structure of MICA-specific human gamma delta T cell receptor
1115	3OSK	Crystal structure of human CTLA-4 apo homodimer
1116	3OV6	CD1c in complex with MPM (mannosyl-beta1-phosphomycoketide)
1117	3OX8	Crystal Structure of HLA A*02:03 Bound to HBV Core 18-27
1118	3OXR	Crystal Structure of HLA A*02:06 Bound to HBV Core 18-27
1119	3OXS	Crystal Structure of HLA A*02:07 Bound to HBV Core 18-27
1120	3OXU	Complement components factor H CCP19-20 and C3d in complex
1121	3P0V	anti-EGFR/HER3 Fab DL11 alone
1122	3P0Y	anti-EGFR/HER3 Fab DL11 in complex with domain III of EGFR extracellular region
1123	3P11	anti-EGFR/HER3 Fab DL11 in complex with domains I-III of the HER3 extracellular region
1124	3P2T	Crystal Structure of Leukocyte Ig-like Receptor LILRB4 (ILT3/LIR-5/CD85k)
1125	3P30	crystal structure of the cluster II Fab 1281 in complex with HIV-1 gp41 ectodomain
1126	3P7F	Structure of the human Langerin carbohydrate recognition domain
1127	3P7G	Structure of the human Langerin carbohydrate recognition domain in complex with mannose
1128	3P7H	Structure of the human Langerin carbohydrate recognition domain in complex with maltose
1129	3P9W	Crystal structure of an engineered human autonomous VH Domain in complex with VEGF
1130	3PDO	Crystal Structure of HLA-DR1 with CLIP102-120
1131	3PEC	Siderocalin Recognitin of Carboxymycobactins: Interference by the immune system in intracellular iron acquisition by Mycobacteria tuberculosis
1132	3PED	Siderocalin Recognitin of Carboxymycobactins: Interference by the immune system in intracellular iron acquisition by Mycobacteria tuberculosis
1133	3PGC	Crystal Structure of HLA-DR1 with CLIP106-120, flipped peptide orientation
1134	3PGD	Crystal Structure of HLA-DR1 with CLIP106-120, canonical peptide orientation
1135	3PIQ	Crystal structure of human 2909 Fab, a quaternary structure-specific antibody against HIV-1
1136	3PL6	Structure of Autoimmune TCR Hy.1B11 in complex with HLA-DQ1 and MBP 85-99
1137	3PNW	Crystal Structure of the tudor domain of human TDRD3 in complex with an anti-TDRD3 FAB
1138	3PP4	Epitope characterization and crystal structure of GA101 provide insights into the molecular basis for the type I / type II distinction of anti- CD20 antibodies
1139	3PQY	Crystal Structure of 6218 TCR in complex with the H2Db-PA224
1140	3PRX	Structure of Complement C5 in Complex with CVF and SSL7
1141	3PV6	Crystal structure of NKp30 bound to its ligand B7-H6
1142	3PV7	Crystal structure of NKp30 ligand B7-H6
1143	3PVM	Structure of Complement C5 in Complex with CVF
1144	3PVN	Triclinic form of Human C-Reactive Protein in complex with Zinc
1145	3PVO	Monoclinic form of Human C-Reactive Protein
1146	3Q0H	Structure of T-cell immunoreceptor with immunoglobulin and ITIM domains (TIGIT)
1147	3Q1S	HIV-1 neutralizing antibody Z13e1 in complex with epitope display protein
1148	3Q2C	Binding properties to HLA class I molecules and the structure of the leukocyte Ig-like receptor A3 (LILRA3/ILT6/LIR4/CD85e)
1149	3Q3G	Crystal Structure of A-domain in complex with antibody
1150	3Q6F	Crystal structure of Fab of human mAb 2909 specific for quaternary neutralizing epitope of HIV-1 gp120
1151	3Q6G	Crystal structure of Fab of rhesus mAb 2.5B specific for quaternary neutralizing epitope of HIV-1 gp120
1152	3QA3	Crystal Structure of A-domain in complex with antibody
1153	3QB7	Interleukin-4 mutant RGA bound to cytokine receptor common gamma
1154	3QCT	Crystal structure of the humanized apo LT3015 anti-lysophosphatidic acid antibody Fab fragment
1155	3QCU	Crystal structure of the LT3015 antibody Fab fragment in complex with lysophosphatidic acid (14:0)
1156	3QCV	Crystal structure of the LT3015 antibody Fab fragment in complex with lysophosphatidic acid (18:2)
1157	3QD6	Crystal structure of the CD40 and CD154 (CD40L) complex
1158	3QDA	Crystal structure of W95L beta-2 microglobulin
1159	3QDG	The complex between TCR DMF5 and human Class I MHC HLA-A2 with the bound MART-1(26-35)(A27L) peptide
1160	3QDJ	The complex between TCR DMF5 and human Class I MHC HLA-A2 with the bound MART-1(27-35) nonameric peptide
1161	3QDM	The complex between TCR DMF4 and human Class I MHC HLA-A2 with the bound MART-1(26-35)(A27L) decameric peptide
1162	3QEG	Crystal structure of human N12-i2 Fab, an ADCC and neutralizing anti-HIV-1 Env antibody
1163	3QEH	Crystal structure of human N12-i15, an ADCC and non-neutralizing anti-HIV-1 Env antibody
1164	3QEQ	The complex between TCR DMF4 and human Class I MHC HLA-A2 with the bound MART-1(27-35) nonameric peptide
1165	3QEU	The crystal structure of TCR DMF5
1166	3QFD	Human Class I MHC HLA-A2 in complex with Mart-1(27-35) nonameric peptide
1167	3QFJ	The complex between TCR A6 and human Class I MHC HLA-A2 with the modified TAX (Y5F) peptide
1168	3QH3	The crystal structure of TCR A6
1169	3QHF	Crystal Structure of Fab del2D1, a deletion variant of anti-influenza antibody 2D1
1170	3QHZ	Crystal Structure of human anti-influenza Fab 2D1
1171	3QI9	Crystal structure of mouse CD1d-alpha-phosphotidylinositol with mouse Valpha14-Vbeta6 2A3-D NKT TCR
1172	3QIB	Crystal structure of the 2B4 TCR in complex with MCC/I-Ek
1173	3QKG	Crystal structure of alpha-1-microglobulin at 2.3 A resolution
1174	3QNX	Orthorhombic form of human IgA1 Fab fragment, sharing same Fv as IgG
1175	3QNY	Monoclinic form of human IgA1 Fab fragment, sharing same Fv as IgG
1176	3QNZ	Orthorhombic form of IgG1 Fab fragment (in complex with antigenic tubulin peptide) sharing same Fv as IgA
1177	3QO0	Monoclinic form of IgG1 Fab fragment (in complex with antigenic peptide) sharing same Fv as IgA
1178	3QO1	Monoclinic form of IgG1 Fab fragment (apo form) sharing same Fv as IgA
1179	3QOS	Crystal Structure of Human Germline Antibody 3-23/B3
1180	3QOT	Crystal Structure of Human Germline Antibody 1-69/B3
1181	3QPQ	Crystal structure of ANTI-TLR3 antibody C1068 FAB
1182	3QPX	Crystal structure of Fab C2507
1183	3QQ9	Crystal structure of FAB fragment of anti-human RSV (RESPIRATORY SYNCYTIAL VIRUS) F Protein MAB 101F
1184	3QRG	Crystal structure of antiRSVF Fab B21m
1185	3QT2	Structure of a cytokine ligand-receptor complex
1186	3QUM	Crystal structure of human prostate specific antigen (PSA) in Fab sandwich with a high affinity and a PCa selective antibody
1187	3QWR	Crystal structure of IL-23 in complex with an adnectin
1188	3QXA	HLA-DR1 bound with CLIP peptide
1189	3QXD	F54C HLA-DR1 bound with CLIP peptide
1190	3QYC	Structure of a dimeric anti-HER2 single domain antibody
1191	3QZW	Plasticity of human CD8 binding to peptide-HLA-A*2402
1192	3R0N	Crystal Structure of the Immunoglobulin variable domain of Nectin-2
1193	3R62	Structure of complement regulator Factor H mutant, T1184R.
1194	3RAJ	Crystal structure of human CD38 in complex with the Fab fragment of antibody HB7
1195	3RBG	Crystal structure analysis of Class-I MHC restricted T-cell associated molecule
1196	3REV	Crystal structure of human alloreactive tcr nb20
1197	3REW	Crystal structure of an lmp2a-derived peptide bound to human class i mhc hla-a2
1198	3RJD	Crystal structure of Fc RI and its implication to high affinity immunoglobulin G binding
1199	3RL1	HIV RT derived peptide complexed to HLA-A*0301
1200	3RL2	HIV Nef derived peptide Nef73 complexed to HLA-A*0301
1201	3RLN	Structural Basis of Cytosolic DNA Recognition by Innate Immune Receptors
1202	3RN2	Structural Basis of Cytosolic DNA Recognition by Innate Immune Receptors
1203	3RN5	Structural basis of cytosolic DNA recognition by innate immune receptors
1204	3RNU	Structural Basis of Cytosolic DNA Sensing by Innate Immune Receptors
1205	3RP1	Crystal structure of Human LAIR-1 in C2 space group
1206	3RPI	Crystal Structure of Fab from 3BNC60, Highly Potent anti-HIV Antibody
1207	3RQ3	Structure of T-cell immunoreceptor with immunoglobulin and ITIM domains (TIGIT) in hexagonal crystal form
1208	3RRQ	Crystal structure of the extracellular domain of human PD-1
1209	3RU8	Structure of an HIV epitope scaffold in complex with neutralizing antibody b12 Fab
1210	3RUG	Crystal structure of Valpha10-Vbeta8.1 NKT TCR in complex with CD1d-alphaglucosylceramide (C20:2)
1211	3RWJ	Rhesus macaque MHC class I molecule Mamu-B*17-HW8
1212	3RY4	1.5 Angstrom resolution structure of glycosylated fcgammariia (low-responder polymorphism)
1213	3RY5	Three-dimensional structure of glycosylated fcgammariia (high-responder polymorphism)
1214	3RY6	Complex of fcgammariia (CD32) and the FC of human IGG1
1215	3RZC	Structure of the self-antigen iGb3 bound to mouse CD1d and in complex with the iNKT TCR
1216	3S34	Structure of the 1121B Fab fragment
1217	3S35	Structural basis for the function of two anti-VEGF receptor antibodies
1218	3S36	Structural basis for the function of two anti-VEGF receptor antibodies
1219	3S37	Structural basis for the function of two anti-VEGF receptor antibodies
1220	3S4S	Crystal structure of CD4 mutant bound to HLA-DR1
1221	3S5L	Crystal structure of CD4 mutant bound to HLA-DR1
1222	3S6C	Structure of human CD1e
1223	3S7G	Aglycosylated human igg1 fc fragment
1224	3SBW	Crystal structure of the complex between the extracellular domains of mouse PD-1 mutant and human PD-L1
1225	3SCM	Crystal structure of autoreactive-Valpha14-Vbeta6 NKT TCR in complex with CD1d-isoglobotrihexosylceramide
1226	3SDA	Crystal structure of autoreactive-Valpha14-Vbeta6 NKT TCR in complex with CD1d-beta-galactosylceramide
1227	3SDC	Crystal structure of autoreactive-Valpha14-Vbeta6 NKT TCR in complex with CD1d-globotrihexosylceramide
1228	3SDD	Crystal structure of autoreactive-Valpha14-Vbeta6 NKT TCR in complex with CD1d-beta-lactosylceramide
1229	3SDX	Crystal structure of human autoreactive-Valpha24 NKT TCR in complex with CD1d-beta-galactosylceramide
1230	3SDY	Crystal Structure of Broadly Neutralizing Antibody CR8020 Bound to the Influenza A H3 Hemagglutinin
1231	3SE3	human IFNa2-IFNAR ternary complex
1232	3SE4	human IFNw-IFNAR ternary complex
1233	3SE8	Crystal structure of broadly and potently neutralizing antibody VRC03 in complex with HIV-1 gp120
1234	3SE9	Crystal structure of broadly and potently neutralizing antibody VRC-PG04 in complex with HIV-1 gp120
1235	3SGJ	Unique carbohydrate-carbohydrate interactions are required for high affinity binding between FcgIII and antibodies lacking core fucose
1236	3SGK	Unique carbohydrate/carbohydrate interactions are required for high affinity binding of FcgIII and antibodies lacking core fucose
1237	3SJT	Crystal structure of human arginase I in complex with the inhibitor Me-ABH, Resolution 1.60 A, twinned structure
1238	3SJV	Crystal structure of the RL42 TCR in complex with HLA-B8-FLR
1239	3SKJ	Structural And Functional Characterization of an Agonistic Anti-Human EphA2 Monoclonal Antibody
1240	3SKM	Crystal structure of the HLA-B8FLRGRAYVL, mutant G8V of the FLR peptide
1241	3SKN	Crystal structure of the RL42 TCR unliganded
1242	3SKO	Crystal structure of the HLA-B8-A66-FLR, mutant A66 of the HLA B8
1243	3SM5	Influenza hemagglutinin in complex with a neutralizing antibody
1244	3SOB	The structure of the first YWTD beta propeller domain of LRP6 in complex with a FAB
1245	3SPV	Crystal structure of a peptide-HLA complex
1246	3SQO	PCSK9 J16 Fab complex
1247	3SW0	Structure of the C-terminal region (modules 18-20) of complement regulator Factor H
1248	3T0E	Crystal structure of a complete ternary complex of T cell receptor, peptide-MHC and CD4
1249	3T4A	Structure of a truncated form of Staphylococcal Complement Inhibitor B bound to human C3c at 3.4 Angstrom resolution
1250	3T5O	Crystal Structure of human Complement Component C6
1251	3T8X	Crystal structure of human CD1b in complex with synthetic antigenic diacylsulfoglycolipid SGL12 and endogenous spacer
1252	3TA3	Structure of the mouse CD1d-Glc-DAG-s2-iNKT TCR complex
1253	3TCL	Crystal Structure of HIV-1 Neutralizing Antibody CH04
1254	3TFK	42F3-p4B10/H2-Ld
1255	3THM	Crystal structure of Fas receptor extracellular domain in complex with Fab EP6b_B01
1256	3TID	Crystal structure of the LCMV derived peptide GP34 in complex with the murine mhc class I H-2 Kb
1257	3TIE	Crystal structure of the vaccinia derived peptide A11R in complex with the murine MHC CLASS I H-2 KB
1258	3TJE	Crystal structure of Fas receptor extracellular domain in complex with Fab E09
1259	3TJH	42F3-p3A1/H2-Ld complex
1260	3TLR	Crystal Structure of the tetrameric Beta-2 microglobulin DIMC20 mutant
1261	3TM6	Crystal structure of the beta-2 microglobulin DIMC50 disulphide-linked homodimer mutant
1262	3TMI	Structural Basis for RNA Recognition and Activation of RIG-I
1263	3TN0	Structure of mouse Va14Vb8.2NKT TCR-mouse CD1d-a-C-Galactosylceramide complex
1264	3TNM	Crystal structure of A32 Fab, an ADCC mediating anti-HIV-1 antibody
1265	3TNN	Crystal structure of N5-i5 Fab, an ADCC mediating and non-neutralizing CD4i anti-HIV- 1 antibody.
1266	3TO2	Structure of HLA-A*0201 complexed with peptide Md3-C9 derived from a clustering region of restricted cytotoxic T lymphocyte epitope from SARS-CoV M protein
1267	3TO4	Structure of mouse Valpha14Vbeta2-mouseCD1d-alpha-Galactosylceramide
1268	3TPU	42F3 p5E8/H2-Ld complex
1269	3TV3	Crystal structure of broad and potent HIV-1 neutralizing antibody PGT128 in complex with Man9
1270	3TVM	Structure of the mouse CD1d-SMC124-iNKT TCR complex
1271	3TWC	Crystal structure of broad and potent HIV-1 neutralizing antibody PGT127 in complex with Man9
1272	3TYG	Crystal structure of broad and potent HIV-1 neutralizing antibody PGT128 in complex with a glycosylated engineered gp120 outer domain with miniV3 (eODmV3)
1273	3TZV	Crystal structure of an iNKT TCR in complex with CD1d-lysophosphatidylcholine
1274	3U0P	Crystal structure of human CD1d-lysophosphatidylcholine
1275	3U0T	Fab-antibody complex
1276	3U0W	AD related murine antibody Fragment
1277	3U1S	Crystal structure of human Fab PGT145, a broadly reactive and potent HIV-1 neutralizing antibody
1278	3U2S	Crystal Structure of PG9 Fab in Complex with V1V2 Region from HIV-1 strain ZM109
1279	3U30	Crystal structure of a linear-specific Ubiquitin fab bound to linear ubiquitin
1280	3U36	Crystal Structure of PG9 Fab
1281	3U46	CH04H/CH02L P212121
1282	3U4B	CH04H/CH02L Fab P4
1283	3U4E	Crystal Structure of PG9 Fab in Complex with V1V2 Region from HIV-1 strain CAP45
1284	3U6R	Three dimensional structure of broadly neutralizing anti - Hepatitis C virus (HCV) glycoprotein E2 single chain FV fragment 1:7
1285	3U79	AL-103 Y32F Y96F
1286	3U7A	AL-09 Y32F Y96F
1287	3U7W	Crystal structure of NIH45-46 Fab
1288	3U7Y	Structure of NIH45-46 Fab in complex with gp120 of 93TH057 HIV
1289	3UB2	TIR domain of Mal/TIRAP
1290	3UB3	D96N variant of TIR domain of Mal/TIRAP
1291	3UB4	S180L variant of TIR domain of Mal/TIRAP
1292	3UJI	Crystal structure of anti-HIV-1 V3 Fab 2558 in complex with MN peptide
1293	3UJJ	Crystal structure of anti-HIV-1 V3 Fab 4025 in complex with Con A peptide
1294	3UL7	Crystal structure of the TV3 mutant F63W
1295	3UL8	Crystal structure of the TV3 mutant V134L
1296	3UL9	structure of the TV3 mutant M41E
1297	3ULA	Crystal structure of the TV3 mutant F63W-MD-2-Eritoran complex
1298	3ULS	Crystal structure of Fab12
1299	3ULU	Structure of quaternary complex of human TLR3ecd with three Fabs (Form1)
1300	3ULV	Structure of quaternary complex of human TLR3ecd with three Fabs (Form2)
1301	3UN9	Crystal structure of an immune receptor
1302	3UP1	Crystal structure of the unliganded human interleukin-7 receptor extracellular domain
1303	3UPA	A general strategy for the generation of human antibody variable domains with increased aggregation resistance
1304	3UPC	A general strategy for the generation of human antibody variable domains with increased aggregation resistance
1305	3UPR	HLA-B*57:01 complexed to pep-V and Abacavir
1306	3USA	-
1307	3UTP	1E6 TCR specific for HLA-A*0201-ALWGPDPAAA
1308	3UTQ	Human HLA-A*0201-ALWGPDPAAA
1309	3UTS	1E6-A*0201-ALWGPDPAAA Complex, Monoclinic
1310	3UTT	1E6-A*0201-ALWGPDPAAA Complex, Triclinic
1311	3UX2	Crystal Structure of Domain-Swapped Fam96a Major dimer
1312	3UX3	Crystal Structure of Domain-Swapped Fam96a minor dimer
1313	3UX9	Structural insights into a human anti-IFN antibody exerting therapeutic potential for systemic lupus erythematosus
1314	3V56	Re-refinement of PDB entry 1OSG - Complex between BAFF and a BR3 derived peptide presented in a beta-hairpin scaffold - reveals an additonal copy of the peptide.
1315	3V6O	Leptin Receptor-antibody complex
1316	3V70	Crystal Structure of Human GTPase IMAP family member 1
1317	3V7M	Crystal structure of monoclonal human anti-Rhesus D Fc IgG1 T125(YB2/0) in the presence of Zn2+
1318	3V8C	Crystal structure of monoclonal human anti-rhesus D Fc IgG1 t125(yb2/0) double mutant (H310 and H435 in K)
1319	3V95	Crystal structure of monoclonal human anti-rhesus D Fc and IgG1 t125(yb2/0) in the presence of EDTA
1320	3VCL	Crystal Structure of HLA-B7 with the HCMV pp65 peptide RPHERNGFTVL
1321	3VFM	crystal structure of HLA B*3508 LPEP155A, HLA mutant Ala155
1322	3VFN	crystal structure of HLA B*3508LPEP151A, HLA mutant Ala151
1323	3VFO	crystal structure of HLA B*3508 LPEP157A, HLA mutant Ala157
1324	3VFP	crystal structure of HLA B*3508 LPEP158G, HLA mutant Gly158
1325	3VFR	crystal structure of HLA B*3508LPEP-P4Ala, peptide mutant P4-ala
1326	3VFS	crystal structure of HLA B*3508LPEP-P5Ala , peptide mutant P5-ala
1327	3VFT	crystal structure of HLA B*3508LPEP-P6Ala, peptide mutant P6-ala
1328	3VFU	crystal structure of HLA B*3508 LPEP-P7Ala, peptide mutant P7-ala
1329	3VFV	crystal structure of HLA B*3508 LPEP-P9Ala, peptide mutant P9-ala
1330	3VFW	crystal structure of HLA B*3508 LPEP-P10Ala, peptide mutant P10-ala
1331	3VH8	KIR3DL1 in complex with HLA-B*5701
1332	3VHL	Crystal structure of the DHR-2 domain of DOCK8 in complex with Cdc42 (T17N mutant)
1333	3VI3	Crystal structure of alpha5beta1 integrin headpiece (ligand-free form)
1334	3VI4	Crystal structure of alpha5beta1 integrin headpiece in complex with RGD peptide
1335	3VPP	Crystal Structure of the Human CLEC9A C-type Lectin-Like Domain
1336	3VRI	HLA-B*57:01-RVAQLENVYI in complex with abacavir
1337	3VRJ	HLA-B*57:01-LTTKLTNTNI in complex with abacavir
1338	3VWJ	Ternary crystal structure of the human NKT TCR-CD1d-C20:2 complex
1339	3VWK	Ternary crystal structure of the human NKT TCR-CD1d-4'deoxy-alpha-galactosylceramide complex
1340	3ZTJ	Structure of influenza A neutralizing antibody selected from cultures of single human plasma cells in complex with human H3 Influenza haemagglutinin.
1341	3ZTN	STRUCTURE OF INFLUENZA A NEUTRALIZING ANTIBODY SELECTED FROM CULTURES OF SINGLE HUMAN PLASMA CELLS IN COMPLEX WITH HUMAN H1 INFLUENZA HAEMAGGLUTININ.
1342	4A5W	Crystal structure of C5b6
1343	4ACP	Deactivation of human IgG1 Fc by endoglycosidase treatment
1344	4ADF	CRYSTAL STRUCTURE OF THE HUMAN COLONY-STIMULATING FACTOR 1 (hCSF-1) CYTOKINE IN COMPLEX WITH THE VIRAL RECEPTOR BARF1
1345	4AEN	HLA-DR1 with covalently linked CLIP106-120 in reversed orientation
1346	4AG4	Crystal structure of a DDR1-Fab complex
1347	4AH2	HLA-DR1 with covalently linked CLIP106-120 in canonical orientation
1348	4AL8	Structure of Dengue virus DIII in complex with Fab 2H12
1349	4AY2	Capturing 5' tri-phosphorylated RNA duplex by RIG-I
1350	4AYD	Structure of a complex between CCPs 6 and 7 of Human Complement Factor H and Neisseria meningitidis FHbp Variant 1 R106A mutant
1351	4AYE	Structure of a complex between CCPs 6 and 7 of Human Complement Factor H and Neisseria meningitidis FHbp Variant 1 E283AE304A mutant
1352	4AYI	Structure of a complex between CCPs 6 and 7 of Human Complement Factor H and Neisseria meningitidis FHbp Variant 3 Wild type
1353	4AYM	Structure of a complex between CCPs 6 and 7 of Human Complement Factor H and Neisseria meningitidis FHbp Variant 3 P106A mutant
1354	4B7I	Crystal Structure of Human IgG Fc Bearing Hybrid-type Glycans
1355	4D8P	Structural and functional studies of the trans-encoded HLA-DQ2.3 (DQA1*03:01/DQB1*02:01) molecule
1356	4D9L	Fab structure of anti-HIV-1 gp120 V2 mAb 697
1357	4D9Q	Inhibiting Alternative Pathway Complement Activation by Targeting the Exosite on Factor D
1358	4D9R	Inhibiting Alternative Pathway Complement Activation by Targeting the Exosite on Factor D
1359	4DAG	Structure of the Human Metapneumovirus Fusion Protein with Neutralizing Antibody Identifies a Pneumovirus Antigenic Site
1360	4DEP	Structure of the IL-1b signaling complex
1361	4DFH	Crystal structure of cell adhesion molecule nectin-2/CD112 variable domain
1362	4DFI	Crystal structure of cell adhesion molecule nectin-2/CD112 mutant FAMP
1363	4DGV	Structure of the Hepatitis C virus envelope glycoprotein E2 antigenic region 412-423 bound to the broadly neutralizing antibody HCV1, P2(1) form
1364	4DGY	Structure of the Hepatitis C virus envelope glycoprotein E2 antigenic region 412-423 bound to the broadly neutralizing antibody HCV1, C2 form
1365	4DKE	Crystal Structure of Human Interleukin-34 Bound to FAb1.1
1366	4DKF	Crystal Structure of Human Interleukin-34 Bound to FAb2
1367	4DMB	X-ray structure of human hepatitus C virus NS5A-transactivated protein 2 at the resolution 1.9A, Northeast Structural Genomics Consortium (NESG) Target HR6723
1368	4DN3	Crystal structure of anti-mcp-1 antibody cnto888
1369	4DN4	Crystal structure of the complex between cnto888 fab and mcp-1 mutant p8a
1370	4DTG	Hemostatic effect of a monoclonal antibody mAb 2021 blocking the interaction between FXa and TFPI in a rabbit hemophilia model
1371	4DZ8	human IgG1 Fc fragment Heterodimer
1372	4DZB	Mucosal-associated invariant T cell receptor, Valpha7.2Jalpha33-Vbeta2
1373	4E0S	Crystal Structure of C5b-6
1374	4E41	Structural basis for the recognition of mutant self by a tumor-specific, MHC class II-restricted T cell receptor G4
1375	4E42	Structural basis for the recognition of mutant self by a tumor-specific, MHC class II-restricted T cell receptor G4
1376	4E5X	Crystal structure of a complex between the human adenovirus type 2 E3-19K protein and MHC class I molecule HLA-A2/Tax
1377	4EF4	Crystal structure of STING CTD complex with c-di-GMP
1378	4EF5	Crystal structure of STING CTD
1379	4EI5	Crystal Structure of XV19 TCR in complex with CD1d-sulfatide C24:1
1380	4EI6	Structure of XV19 Valpha1-Vbeta16 Type-II Natural Killer T cell receptor
1381	4EMT	Crystal Structure of human STING bound to c-di-GMP
1382	4EMU	Crystal structure of ligand free human STING
1383	4EMZ	HIV-1 Nef in complex with MHC-I cytoplasmic domain and Mu1 adaptin subunit of AP1 adaptor (second domain)
1384	4EN0	Crystal structure of light
1385	4EN2	HIV-1 Nef in complex with MHC-I cytoplasmic domain and Mu1 adaptin subunit of AP1 adaptor (second domain)
1386	4EN3	Crystal structure of a human Valpha24(-) NKT TCR in complex with CD1d/alpha-galactosylceramide
1387	4EOW	Crystal structure of a disease-associated anti-human GM-CSF autoantibody MB007
1388	4ERS	A Molecular Basis for Negative Regulation of the Glucagon Receptor
1389	4ETO	Structure of S100A4 in complex with non-muscle myosin-IIA peptide
1390	4EVN	Crystal Structure of Fab CR6261 (somatic heavy chain with germline-reverted light chain)
1391	4EWI	Crystal structure of the NLRP4 Pyrin domain
1392	4EZM	Crystal structure of the human IgE-Fc(epsilon)3-4 bound to its B cell receptor derCD23
1393	4F3F	Crystal Structure of Msln7-64 MORAb-009 FAB complex
1394	4F5D	ERIS/STING in complex with ligand
1395	4F5E	Crystal structure of ERIS/STING
1396	4F5W	Crystal structure of ligand free human STING CTD
1397	4F5Y	Crystal structure of human STING CTD complex with C-di-GMP
1398	4F7M	Crystal Structure of HLA-A*2402 Complexed with a Newly Identified Peptide from 2009 H1N1 PA (649-658)
1399	4F7P	Crystal Structure of HLA-A*2402 Complexed with a Newly Identified Peptide from 2009H1N1 PB1 (496-505)
1400	4F7T	Crystal Structure of HLA-A*2402 Complexed with a Newly Identified Peptide from 2009 H1N1 PB1 (498-505)
1401	4F80	Crystal Structure of the human BTN3A1 ectodomain
1402	4F8Q	Crystal Structure of the Human BTN3A2 Ectodomain
1403	4F8T	Crystal Structure of the Human BTN3A3 Ectodomain
1404	4F9E	Cyclic di-GMP Sensing via the Innate Immune Signaling Protein STING
1405	4F9G	Crystal structure of STING complex with Cyclic di-GMP.
1406	4F9L	Crystal Structure of the Human BTN3A1 Ectodomain in Complex with the 20.1 Single Chain Antibody
1407	4F9P	Crystal Structure of the Human BTN3A1 Ectodomain in Complex with the 103.2 Single Chain Antibody
1408	4FHQ	Crystal Structure of HVEM
1409	4FNL	Crystal structure of broadly neutralizing antibody C05
1410	4FP8	Crystal structure of broadly neutralizing antibody C05 bound to H3 influenza hemagglutinin, HA1 subunit
1411	4FQ1	Crystal Structure of PGT121 Fab
1412	4FQ2	Crystal Structure of 10-1074 Fab
1413	4FQC	Crystal Structure of PGT121 Fab Bound to a complex-type sialylated N-glycan
1414	4FQH	Crystal Structure of Fab CR9114
1415	4FQI	Crystal Structure of Fab CR9114 in Complex with a H5N1 influenza virus hemagglutinin
1416	4FQJ	Influenza B/Florida/4/2006 hemagglutinin Fab CR8071 complex
1417	4FQK	Influenza B/Brisbane/60/2008 hemagglutinin Fab CR8059 complex
1418	4FQL	Influenza B HA Antibody (Fab) CR8033
1419	4FQQ	Crystal Structure of Germline Antibody PGT121-GL Fab
1420	4FQR	Crystal structure of broadly neutralizing antibody C05 bound to H3 influenza hemagglutinin
1421	4FQV	Crystal structure of broadly neutralizing antibody CR9114 bound to H7 influenza hemagglutinin
1422	4FQY	Crystal structure of broadly neutralizing antibody CR9114 bound to H3 influenza hemagglutinin
1423	4FXG	Complement C4 in complex with MASP-2
1424	4FXK	Human complement C4
1425	4FXL	Crystal structure of the D76N Beta-2 Microglobulin mutant
1426	4G6A	Structure of the Hepatitis C virus envelope glycoprotein E2 antigenic region 412-423 bound to the broadly neutralizing antibody AP33
1427	4G6F	Crystal Structure of 10E8 Fab in Complex with an HIV-1 gp41 Peptide
1428	4G8A	Crystal structure of human TLR4 polymorphic variant D299G and T399I in complex with MD-2 and LPS
1429	4G8K	Intact sensor domain of human RNase L in the inactive signaling state
1430	4G8L	Active state of intact sensor domain of human RNase L with 2-5A bound
1431	4GG6	Protein complex
1432	4GG8	Immune Receptor
1433	4GKN	A2-MHC Complex carrying FATGIGIITV
1434	4GKS	A2-MHC Complex carrying FLTGIGIITV
1435	4GKZ	HA1.7, a MHC class II restricted TCR specific for haemagglutinin
1436	4GLR	Structure of the anti-ptau Fab (pT231/pS235_1) in complex with phosphoepitope pT231/pS235
1437	4GOS	Crystal structure of human B7-H4 IgV-like domain
1438	4GS7	Structure of the Interleukin-15 quaternary complex
1439	4GT7	An engineered disulfide bond reversibly traps the IgE-Fc3-4 in a closed, non-receptor binding conformation
1440	4GUP	Structure of MHC-class I related molecule MR1
1441	4H1L	TCR interaction with peptide mimics of nickel offers structural insights in nickel contact allergy
1442	4HK0	UCA Fab (unbound) from CH65-CH67 Lineage
1443	4HK3	I2 Fab (unbound) from CH65-CH67 Lineage
1444	4HKB	CH67 Fab (unbound) from the CH65-67 Lineage
1445	4HKJ	Structure of Cowpox CPXV203 in complex with MHCI (H-2Kb)
1446	4HKX	Influenza hemagglutinin in complex with CH67 Fab
1447	4HWN	Crystal structure of the second Ig-C2 domain of human Fc-receptor like A (FCRLA), Isoform 9 [NYSGRC-005836]
1448	5LVE	STRUCTURE OF THE VARIABLE DOMAIN OF HUMAN IMMUNOGLOBULIN K-4 LIGHT CHAIN LEN
