# Supplementary material for: Cyclic diguanylate monophosphate directly binds to human siderocalin and inhibits its antibacterial activity
Source: Nat Commun. 2015 Sep 22;6:8330. doi: 10.1038/ncomms9330 (PMC4595737; doi:10.1038/ncomms9330)
Supplement: Supplementary Data 2 — Scoring list of c-di-GMP with non-redundant proteins (including VCA0042) and their pockets. [file ncomms9330-s3.xls]

## Sheet: c-di-GMP(2rde) non-redundant
Supplementary Data 2. Scoring list of c-di-GMP with non-redundant proteins (including VCA0042) and their pockets
#Pockets	#Proteins	#Scores	#comment
2RDE_A_C2E_301_6.0	A5F1K1_VIBCH	-91.425	VCA0042 protein, manually added
3PEC_C_ZYG_188_6.0	NGAL_HUMAN	-76.3765	LCN2 protein
4EMT_AB_C2E_401_6.0	TM173_HUMAN	-64.5162	STING protein
3TMI_A_ADP_2_6.0	DDX58_HUMAN	-63.2963
1LF7_A_CIT_200_6.0	CO8G_HUMAN	-60.7689
3V70_A_GDP_401_6.0	GIMA1_HUMAN	-57.6792
3H9Z_B_MAN_4_6.0	IGHE_HUMAN	-54.6615
3LXX_A_GDP_401_6.0	GIMA4_HUMAN	-54.4293
4G8A_C_LP5_203_6.0	LY96_HUMAN	-53.9
1XZ0_A_JH0_601_6.0	CD1A_HUMAN	-52.4503
2A73_B_NAG_1_6.0	CO3_HUMAN	-51.3596
4A5W_B_BMA_1568_6.0	CO6_HUMAN	-51.3003
2ZG3_A_BGC_243_6.0	SIGL5_HUMAN	-50.7291
4FXK_A_NAG_701_6.0	CO4A_HUMAN	-49.7583
1M27_A_FLC_300_6.0	SH21A_HUMAN	-49.7505
3VRI_A_1KX_301_6.0	1B57_HUMAN	-49.0053
1E4K_A_GLA_807_6.0	GC1_HUMAN	-45.6429
4G8L_A_25A_401_6.0	RN5A_HUMAN	-45.526
3AY4_A_GAL_1009_6.0	IGHG1_HUMAN	-45.3262
2ZCH_P_NDG_401_6.0	KLK3_HUMAN	-45.0925
3IJG_C_AVR_200_6.0	MIF_HUMAN	-44.9738
4DKF_A_NAG_301_6.0	IL34_HUMAN	-44.8995
1OVZ_A_TRS_401_6.0	FCAR_HUMAN	-44.7903
3FXI_A_KDO_1012_6.0	TLR4_HUMAN	-44.7421
2UWN_A_SCR_1507_6.0	CFAH_HUMAN	-44.2706
2XTM_A_GDP_1228_6.0	GIMA2_HUMAN	-44.1689
1KCG_C_GSH_999_6.0	N2DL3_HUMAN	-44.1628
3L5H_A_NDG_595_6.0	IL6RB_HUMAN	-43.9971
1F6A_D_CPS_103_6.0	EPC_HUMAN	-43.9913
3USA_C_ACT_206_6.0	DOA_HUMAN	-43.2986
3P7H_A_MAL_339_6.0	CLC4K_HUMAN	-43.2964
1HSB_A_ALA_1001_6.0	1A68_HUMAN	-43.0287
1CQP_A_803_311_6.0	ITAL_HUMAN	-43.0059
3KAN_A_RW1_120_6.0	Q53Y51_HUMAN	-42.8444
3SJT_A_5AB_551_6.0	ARGI1_HUMAN	-42.7755
2P5E_E_EPE_806_6.0	Q2YDB4_HUMAN	-42.7091
3QCV_H_18L_215_6.0	Q6N089_HUMAN	-42.4841
2J3U_B_P4C_1296_6.0	FCN2_HUMAN	-42.4095
3C2S_A_GAL_9_6.0	Q6PJF1_HUMAN	-42.0293
1PW6_A_FRB_201_6.0	IL2_HUMAN	-41.869
2PO6_E_AGH_2_6.0	CD1D_HUMAN	-41.782
2PYF_A_PGE_304_6.0	Q6PIZ8_HUMAN	-41.7618
3BT2_U_NAG_1052_6.0	UPAR_HUMAN	-41.5197
2XWJ_I_NAG_1353_6.0	CFAB_HUMAN	-41.2
1C9H_A_RAP_108_6.0	FKBB_HUMAN	-41.1421
1G1T_A_MAG_603_6.0	LEM2_HUMAN	-40.5328
3C9N_A_PG4_277_6.0	1B15_HUMAN	-40.1467
3CIQ_G_TLA_501_6.0	B2MG_HUMAN	-39.5144
2PYE_A_7PE_504_6.0	1A02_HUMAN	-39.4112
1T0P_B_NAG_301_6.0	ICAM3_HUMAN	-39.3601
3PRX_A_NAG_2003_6.0	CO5_HUMAN	-39.3412
3B2V_A_NDG_3371_6.0	EGFR_HUMAN	-39.3173
2VDK_B_NAG_3099_6.0	ITB3_HUMAN	-39.2423
2ERJ_B_FUC_216_6.0	IL2RB_HUMAN	-38.9234
2NXZ_D_SUC_4000_6.0	Q6PJA4_HUMAN	-38.3766
3LDB_A_AKG_600_6.0	JMJD6_HUMAN	-38.023
3VI4_B_NAG_503_6.0	ITB1_HUMAN	-37.5525
3BN3_B_NAG_197_6.0	ICAM5_HUMAN	-37.3462
3VH8_G_NAG_300_6.0	KI3L1_HUMAN	-37.3209
3P11_A_NAG_623_6.0	ERBB3_HUMAN	-37.0666
2Y7Q_A_NAG_1174_6.0	FCERA_HUMAN	-36.9505
3SGJ_C_NAG_301_6.0	FCG3A_HUMAN	-36.6664
1J87_A_NAG_221_6.0	FCEA_HUMAN	-36.4121
1G1R_A_GAL_902_6.0	LEM3_HUMAN	-36.3689
2A0Z_A_GLC_753_6.0	TLR3_HUMAN	-35.3671
2VGQ_A_MTT_1463_6.0	MAVS_HUMAN	-34.9693
2NY3_D_SUC_4000_6.0	Q6N030_HUMAN	-34.8614
3OV6_A_D12_1104_6.0	CD1B_HUMAN	-34.7655
1MQ8_A_NAG_401_6.0	ICA1_HUMAN	-34.5075
3VI4_A_BMA_2012_6.0	ITA5_HUMAN	-34.4396
3S35_X_NAG_1001_6.0	VGFR2_HUMAN	-34.2223
2QAD_B_MLA_186_6.0	CD4_HUMAN	-33.929
3N85_A_NAG_1165_6.0	ERBB2_HUMAN	-33.8727
2AGJ_H_NAG_227_6.0	IGHM_HUMAN	-33.5942
3BPL_C_NAG_921_6.0	IL2RG_HUMAN	-33.3529
1Q8M_A_GSH_999_6.0	TREM1_HUMAN	-33.2651
4AG4_A_NAG_4001_6.0	DDR1_HUMAN	-32.977
3O4O_C_NAG_337_6.0	IL1R2_HUMAN	-32.9345
2JHL_F_SLB_1299_6.0	FCN1_HUMAN	-32.6883
1YJD_C_NAG_201_6.0	CD28_HUMAN	-32.5862
2VH5_R_GTP_1167_6.0	RASH_HUMAN	-31.5111
3K2U_A_NAG_741_6.0	HGFA_HUMAN	-31.4957
3B2D_A_NAG_801_6.0	CD180_HUMAN	-31.4692
3BPL_B_FUC_913_6.0	IL4RA_HUMAN	-31.0409
3DUH_A_NAG_313_6.0	IL12B_HUMAN	-30.9845
3U7Y_L_NAG_211_6.0	IGKC_HUMAN	-30.5146
3O3U_N_MLR_2001_6.0	RAGE_HUMAN	-30.3748
3UB3_A_DTT_1_6.0	TIRAP_HUMAN	-29.9945
3LQZ_A_NAG_182_6.0	DPA1_HUMAN	-29.8154
3UP1_A_NAG_901_6.0	IL7RA_HUMAN	-29.7607
2J60_A_ABE_1277_6.0	FCN3_HUMAN	-29.5515
2JG8_A_NAG_1223_6.0	C1QA_HUMAN	-28.609
3NMQ_A_7PP_1_6.0	HS90B_HUMAN	-28.449
1DR9_A_NAG_1001_6.0	CD80_HUMAN	-27.9406
2VDL_A_NAG_3015_6.0	ITA2B_HUMAN	-27.8531
2WNU_F_IDU_1218_6.0	C1QC_HUMAN	-27.8389
1I7Z_A_COC_301_6.0	KAC_HUMAN	-27.5281
2WY3_A_PEU_1176_6.0	MICB_HUMAN	-27.3884
1I8L_C_NAG_127_6.0	CTLA4_HUMAN	-27.2326
3FCU_A_NAG_3015_6.0	Q17R67_HUMAN	-27.1287
3O4O_B_NAG_337_6.0	IL1AP_HUMAN	-26.8152
3PL6_A_NAG_1181_6.0	Q30066_HUMAN	-26.6983
2G9H_A_DIO_701_6.0	2DRA_HUMAN	-26.5627
4GOS_A_MAN_204_6.0	VTCN1_HUMAN	-26.4042
1N1F_A_NAG_300_6.0	IL19_HUMAN	-25.2916
2PYF_B_PGE_301_6.0	Q6NS87_HUMAN	-24.872
2XG7_A_NAG_201_6.0	BST2_HUMAN	-24.6021
2AW2_B_NAG_201_6.0	TNR14_HUMAN	-24.4568
3D18_A_TRS_279_6.0	1B27_HUMAN	-24.3407
1YPQ_A_DIO_481_6.0	P78380_HUMAN	-24.3288
3CFK_M_B3P_501_6.0	Q8TCD0_HUMAN	-24.2781
3RY6_C_NDG_200_6.0	FCG2A_HUMAN	-24.1654
4ERS_A_NAG_201_6.0	GLR_HUMAN	-23.9333
3F8U_B_NAG_1233_6.0	TPSN_HUMAN	-23.754
2QAD_H_MLA_215_6.0	A4F255_HUMAN	-23.5038
3S6C_A_FUC_2002_6.0	CD1E_HUMAN	-23.3547
2NQC_A_IMD_201_6.0	FLNC_HUMAN	-23.2912
4DEP_B_NAG_401_6.0	IL1R1_HUMAN	-22.9891
3QD6_A_NAG_1411_6.0	CD40L_HUMAN	-22.5521
3RJD_A_FUC_999_6.0	FCGR1_HUMAN	-20.871
1ZXQ_A_NAG_301_6.0	ICA2_HUMAN	-20.1511
3PV6_A_NAG_800_6.0	YK047_HUMAN	-20.0623
3USA_B_NAG_500_6.0	DMB_HUMAN	-19.7032
3IKR_A_MAN_405_6.0	SFTPD_HUMAN	-19.4474
3OJY_B_BMA_539_6.0	CO8B_HUMAN	-18.9685
3DEM_A_NAG_1001_6.0	Q96RS4_HUMAN	-18.6952
3G04_C_NAG_1_6.0	TSHR_HUMAN	-18.4106
3BDX_B_MES_601_6.0	Q96JD1_HUMAN	-18.0421
2XRC_A_NAG_618_6.0	CFAI_HUMAN	-17.8418
1J8H_A_NDG_512_6.0	HA2R_HUMAN	-17.6374
3GRW_A_NAG_1_6.0	Q8NI16_HUMAN	-17.5532
3D5O_A_NAG_208_6.0	SAMP_HUMAN	-17.0515
2O39_C_NAG_1080_6.0	MCP_HUMAN	-16.9764
4F9L_A_NAG_301_6.0	BT3A1_HUMAN	-16.9374
2OAY_A_NAG_500_6.0	IC1_HUMAN	-16.2124
1G1S_C_NAG_631_6.0	SEPL_HUMAN	-15.1498
1OW0_B_FUC_601_6.0	ALC1_HUMAN	-13.8868
3L95_X_NAG_2004_6.0	NOTC1_HUMAN	-11.5251
3OJY_A_BMA_556_6.0	CO8A_HUMAN	-11.2093
3KGR_B_GLY_801_6.0	LAIR1_HUMAN	-11.1184
2WBJ_B_NAG_1189_6.0	2B1E_HUMAN	-8.29225
3NOI_A_1PG_136_6.0	NCTR3_HUMAN	-6.0793
4EN0_A_NAG_303_6.0	TNF14_HUMAN	-5.61863
1PWB_A_GLC_405_6.0	PSPD_HUMAN	-4.92777
2BO2_A_CAC_200_6.0	EMR2_HUMAN	-0.89408
3USA_E_ACT_303_6.0	Q6ICR9_HUMAN	16.9596
3QT2_A_BGC_316_6.0	IL5RA_HUMAN	56.5948
3USA_H_ACT_204_6.0	DOB_HUMAN	77.3547
1AU1_A_G6D_169_6.0	INB_HUMAN	79.4944
3SE3_A_NAG_410_6.0	INAR1_HUMAN	738.422
3V6O_A_CYS_701_6.0	LEPR_HUMAN	1850.46
3BSZ_E_RTL_177_6.0	RETBP_HUMAN	10355.9
4GUP_A_6FP_301_6.0	HMR1_HUMAN	17067.3
1GHQ_C_NDG_701_6.0	CR2_HUMAN	315873
1B09_A_PC_500_6.0	CRP_HUMAN	-
1JK8_A_NAG_401_6.0	HA24_HUMAN	-
1J8H_B_NDG_521_6.0	HB2H_HUMAN	-
1QFW_A_NAG_93_6.0	GLHA_HUMAN	-
2BRS_A_IDU_1623_6.0	EMBP_HUMAN	-
2IT5_A_MAN_2_6.0	CD209_HUMAN	-
3C5J_B_NAG_191_6.0	Q6YJU6_HUMAN	-
3IU3_I_NAG_300_6.0	IL2RA_HUMAN	-
3LQZ_B_NDG_190_6.0	Q5EP54_HUMAN	-
3OF6_D_NAG_1000_6.0	PTCRA_HUMAN	-
3PL6_B_NAG_5467_6.0	Q67AJ6_HUMAN	-
3TV3_L_MAN_301_6.0	LAC2_HUMAN	-
3UX3_B_ACT_1_6.0	FA96A_HUMAN	-
4GG6_A_NAG_201_6.0	DQA1_HUMAN	-
