# Supplementary material for: Cyclic diguanylate monophosphate directly binds to human siderocalin and inhibits its antibacterial activity
Source: Nat Commun. 2015 Sep 22;6:8330. doi: 10.1038/ncomms9330 (PMC4595737; doi:10.1038/ncomms9330)
Supplement: Supplementary Data 3 — The identified pockets from structures and corresponding proteins. [file ncomms9330-s4.xls]

## Sheet: Pockets
Supplementary Data 3. The identified pockets from structures and corresponding proteins
#id	#Pockets	#Corresponding Proteins
1	1AU1_A_BGC_167_6.0	INB_HUMAN
2	1AU1_A_G6D_169_6.0	INB_HUMAN
3	1B09_A_PC_500_6.0	CRP_HUMAN
4	1BX2_D_NAG_182_6.0	2DRA_HUMAN
5	1C9H_A_RAP_108_6.0	FKBB_HUMAN
6	1CQP_A_803_311_6.0	ITAL_HUMAN
7	1D5M_A_NAG_1201_6.0	HA2R_HUMAN
8	1D6V_H_HOP_401_6.0	GC1_HUMAN
9	1DR9_A_NAG_1001_6.0	CD80_HUMAN
10	1E4K_A_BMA_804_6.0	GC1_HUMAN
11	1E4K_A_FUC_802_6.0	GC1_HUMAN
12	1E4K_A_GLA_807_6.0	GC1_HUMAN
13	1E4K_A_MAN_805_6.0	GC1_HUMAN
14	1E4K_A_NAG_801_6.0	GC1_HUMAN
15	1E4K_B_FUL_802_6.0	GC1_HUMAN
16	1E4K_B_GAL_807_6.0	GC1_HUMAN
17	1F2Q_A_MAN_244_6.0	FCEA_HUMAN
18	1F2Q_A_NAG_221_6.0	FCEA_HUMAN
19	1F6A_A_CPS_370_6.0	FCEA_HUMAN
20	1F6A_A_FUC_224_6.0	FCEA_HUMAN
21	1F6A_A_MAN_223_6.0	FCEA_HUMAN
22	1F6A_A_NAG_221_6.0	FCEA_HUMAN
23	1F6A_B_MAN_696_6.0	EPC_HUMAN
24	1F6A_B_NAG_694_6.0	EPC_HUMAN
25	1F6A_D_CPS_103_6.0	EPC_HUMAN
26	1FYT_A_NAG_501_6.0	2DRA_HUMAN
27	1G1R_A_FUC_904_6.0	LEM3_HUMAN
28	1G1R_A_GAL_902_6.0	LEM3_HUMAN
29	1G1R_A_MAG_903_6.0	LEM3_HUMAN
30	1G1R_A_SIA_901_6.0	LEM3_HUMAN
31	1G1S_C_FUC_632_6.0	SEPL_HUMAN
32	1G1S_C_GAL_630_6.0	SEPL_HUMAN
33	1G1S_C_NAG_631_6.0	SEPL_HUMAN
34	1G1S_C_NGA_633_6.0	SEPL_HUMAN
35	1G1S_C_SIA_629_6.0	SEPL_HUMAN
36	1G1T_A_FUC_604_6.0	LEM2_HUMAN
37	1G1T_A_GAL_602_6.0	LEM2_HUMAN
38	1G1T_A_MAG_603_6.0	LEM2_HUMAN
39	1G1T_A_SIA_601_6.0	LEM2_HUMAN
40	1GCZ_A_CIT_550_6.0	MIF_HUMAN
41	1GCZ_A_YZ9_900_6.0	MIF_HUMAN
42	1GD0_A_CIT_551_6.0	MIF_HUMAN
43	1GHQ_C_NDG_701_6.0	CR2_HUMAN
44	1H15_A_NAG_1183_6.0	HA2R_HUMAN
45	1HSB_A_ALA_1001_6.0	1A68_HUMAN
46	1HSB_A_ARG_1002_6.0	1A68_HUMAN
47	1I4F_A_1PG_502_6.0	1A02_HUMAN
48	1I4F_B_1PG_501_6.0	B2MG_HUMAN
49	1I7Z_A_COC_301_6.0	KAC_HUMAN
50	1I8L_A_MAN_213_6.0	CD80_HUMAN
51	1I8L_A_NAG_209_6.0	CD80_HUMAN
52	1I8L_C_NAG_127_6.0	CTLA4_HUMAN
53	1J86_A_BMA_244_6.0	FCEA_HUMAN
54	1J86_A_FCA_275_6.0	FCEA_HUMAN
55	1J86_A_MAN_246_6.0	FCEA_HUMAN
56	1J86_A_NAG_221_6.0	FCEA_HUMAN
57	1J87_A_BMA_244_6.0	FCEA_HUMAN
58	1J87_A_FUC_342_6.0	FCEA_HUMAN
59	1J87_A_MAN_245_6.0	FCEA_HUMAN
60	1J87_A_NAG_221_6.0	FCEA_HUMAN
61	1J88_A_BMA_223_6.0	FCEA_HUMAN
62	1J88_A_MAN_244_6.0	FCEA_HUMAN
63	1J88_A_NAG_221_6.0	FCEA_HUMAN
64	1J89_A_BMA_244_6.0	FCEA_HUMAN
65	1J89_A_NAG_221_6.0	FCEA_HUMAN
66	1J8H_A_NAG_501_6.0	HA2R_HUMAN
67	1J8H_A_NDG_512_6.0	HA2R_HUMAN
68	1J8H_B_NDG_521_6.0	HB2H_HUMAN
69	1JK8_A_NAG_401_6.0	HA24_HUMAN
70	1KCG_C_GSH_999_6.0	N2DL3_HUMAN
71	1LF7_A_CIT_200_6.0	CO8G_HUMAN
72	1LJT_A_HDI_115_6.0	MIF_HUMAN
73	1LY2_A_NAG_1001_6.0	CR2_HUMAN
74	1M27_A_FLC_300_6.0	SH21A_HUMAN
75	1MQ8_A_NAG_401_6.0	ICA1_HUMAN
76	1N1F_A_NAG_300_6.0	IL19_HUMAN
77	1N7M_L_MMP_600_6.0	IGHG1_HUMAN
78	1ONQ_A_FUC_531_6.0	CD1A_HUMAN
79	1ONQ_A_NAG_501_6.0	CD1A_HUMAN
80	1ONQ_A_SLF_601_6.0	CD1A_HUMAN
81	1OVZ_A_NAG_320_6.0	FCAR_HUMAN
82	1OVZ_A_NDG_330_6.0	FCAR_HUMAN
83	1OVZ_A_TRS_401_6.0	FCAR_HUMAN
84	1OW0_A_BMA_503_6.0	ALC1_HUMAN
85	1OW0_A_FUL_501_6.0	ALC1_HUMAN
86	1OW0_A_GAL_506_6.0	ALC1_HUMAN
87	1OW0_A_NAG_500_6.0	ALC1_HUMAN
88	1OW0_A_SIA_507_6.0	ALC1_HUMAN
89	1OW0_B_FUC_601_6.0	ALC1_HUMAN
90	1OW0_C_BMA_723_6.0	FCAR_HUMAN
91	1OW0_C_MAN_722_6.0	FCAR_HUMAN
92	1OW0_C_NAG_710_6.0	FCAR_HUMAN
93	1OW0_C_NDG_731_6.0	FCAR_HUMAN
94	1PW6_A_FRB_201_6.0	IL2_HUMAN
95	1PWB_A_GLC_405_6.0	PSPD_HUMAN
96	1PY2_A_FRH_201_6.0	IL2_HUMAN
97	1Q8M_A_GSH_999_6.0	TREM1_HUMAN
98	1QFW_A_NAG_93_6.0	GLHA_HUMAN
99	1RD4_A_L08_328_6.0	ITAL_HUMAN
100	1SMO_B_TLA_726_6.0	TREM1_HUMAN
101	1T0P_B_NAG_301_6.0	ICAM3_HUMAN
102	1WVA_B_S2C_1316_6.0	ARGI1_HUMAN
103	1XDD_A_AAY_401_6.0	ITAL_HUMAN
104	1XDG_A_AB8_401_6.0	ITAL_HUMAN
105	1XR8_A_PG4_1001_6.0	1B15_HUMAN
106	1XUO_A_LA1_401_6.0	ITAL_HUMAN
107	1XZ0_A_FUC_531_6.0	CD1A_HUMAN
108	1XZ0_A_JH0_601_6.0	CD1A_HUMAN
109	1XZ0_A_NAG_501_6.0	CD1A_HUMAN
110	1YJD_C_NAG_201_6.0	CD28_HUMAN
111	1YMM_A_NAG_192_6.0	2DRA_HUMAN
112	1YPQ_A_DIO_481_6.0	P78380_HUMAN
113	1YY9_A_BMA_3283_6.0	EGFR_HUMAN
114	1YY9_A_MAN_3284_6.0	EGFR_HUMAN
115	1YY9_A_NAG_3281_6.0	EGFR_HUMAN
116	1YY9_A_NDG_625_6.0	EGFR_HUMAN
117	1ZIW_A_NAG_2_6.0	TLR3_HUMAN
118	1ZIW_A_NDG_1_6.0	TLR3_HUMAN
119	1ZT4_A_AGH_282_6.0	CD1D_HUMAN
120	1ZXQ_A_NAG_301_6.0	ICA2_HUMAN
121	2A0Z_A_BMA_2653_6.0	TLR3_HUMAN
122	2A0Z_A_FUC_3986_6.0	TLR3_HUMAN
123	2A0Z_A_GLC_753_6.0	TLR3_HUMAN
124	2A0Z_A_MAN_4134_6.0	TLR3_HUMAN
125	2A0Z_A_NAG_727_6.0	TLR3_HUMAN
126	2A0Z_A_NDG_6362_6.0	TLR3_HUMAN
127	2A73_B_BMA_4_6.0	CO3_HUMAN
128	2A73_B_MAN_3_6.0	CO3_HUMAN
129	2A73_B_NAG_1_6.0	CO3_HUMAN
130	2A74_A_NDG_644_6.0	CO3_HUMAN
131	2AEB_A_ABH_551_6.0	ARGI1_HUMAN
132	2AGJ_H_NAG_227_6.0	IGHM_HUMAN
133	2AW2_B_NAG_201_6.0	TNR14_HUMAN
134	2AW2_Y_FUL_202_6.0	TNR14_HUMAN
135	2BO2_A_CAC_200_6.0	EMR2_HUMAN
136	2BOU_A_CAC_1148_6.0	EMR2_HUMAN
137	2BOX_A_CAC_1147_6.0	EMR2_HUMAN
138	2BRS_A_IDU_1623_6.0	EMBP_HUMAN
139	2BRS_A_SGN_5702_6.0	EMBP_HUMAN
140	2DTS_A_BMA_3_6.0	IGHG1_HUMAN
141	2DTS_A_MAN_4_6.0	IGHG1_HUMAN
142	2DTS_A_NAG_1_6.0	IGHG1_HUMAN
143	2ERJ_B_BMA_218_6.0	IL2RB_HUMAN
144	2ERJ_B_FUC_216_6.0	IL2RB_HUMAN
145	2ERJ_B_NAG_215_6.0	IL2RB_HUMAN
146	2ERJ_C_NAG_300_6.0	IL2RG_HUMAN
147	2FD6_U_FUC_453_6.0	UPAR_HUMAN
148	2FD6_U_NAG_452_6.0	UPAR_HUMAN
149	2FD6_U_NDG_400_6.0	UPAR_HUMAN
150	2FD6_U_PG4_402_6.0	UPAR_HUMAN
151	2FL5_H_RBF_201_6.0	Q6PJA4_HUMAN
152	2G9H_A_DIO_701_6.0	2DRA_HUMAN
153	2G9H_A_EPE_601_6.0	2DRA_HUMAN
154	2GJ7_A_BMA_3_6.0	IGHG1_HUMAN
155	2GJ7_A_FUC_8_6.0	IGHG1_HUMAN
156	2GJ7_A_GAL_7_6.0	IGHG1_HUMAN
157	2GJ7_A_MAN_4_6.0	IGHG1_HUMAN
158	2GJ7_A_NAG_1_6.0	IGHG1_HUMAN
159	2H26_A_6PL_311_6.0	CD1B_HUMAN
160	2H26_A_6UL_312_6.0	CD1B_HUMAN
161	2H26_A_FUC_907_6.0	CD1B_HUMAN
162	2H26_A_NAG_906_6.0	CD1B_HUMAN
163	2HR0_B_THC_1991_6.0	CO3_HUMAN
164	2I07_A_MAN_648_6.0	CO3_HUMAN
165	2I07_A_NAG_646_6.0	CO3_HUMAN
166	2ICE_A_NAG_643_6.0	CO3_HUMAN
167	2ICF_A_BMA_645_6.0	CO3_HUMAN
168	2ICF_A_NAG_643_6.0	CO3_HUMAN
169	2IT5_A_MAN_2_6.0	CD209_HUMAN
170	2IT6_A_MAN_2_6.0	CD209_HUMAN
171	2J0G_B_BM3_400_6.0	FCN2_HUMAN
172	2J0G_B_FUC_1003_6.0	FCN2_HUMAN
173	2J0G_B_MAN_1004_6.0	FCN2_HUMAN
174	2J0G_B_NAG_1001_6.0	FCN2_HUMAN
175	2J0H_A_ACH_1290_6.0	FCN2_HUMAN
176	2J0H_B_BMA_1293_6.0	FCN2_HUMAN
177	2J0H_B_NAG_1291_6.0	FCN2_HUMAN
178	2J0Y_B_BMA_1293_6.0	FCN2_HUMAN
179	2J0Y_B_NAG_1291_6.0	FCN2_HUMAN
180	2J0Y_C_BGC_1289_6.0	FCN2_HUMAN
181	2J1G_B_BMA_1294_6.0	FCN2_HUMAN
182	2J1G_B_FUC_1293_6.0	FCN2_HUMAN
183	2J1G_B_MAN_1295_6.0	FCN2_HUMAN
184	2J1G_B_NAG_1291_6.0	FCN2_HUMAN
185	2J1G_B_P4C_1296_6.0	FCN2_HUMAN
186	2J1G_F_SC2_1290_6.0	FCN2_HUMAN
187	2J2P_A_SC2_1290_6.0	FCN2_HUMAN
188	2J2P_B_NAG_1292_6.0	FCN2_HUMAN
189	2J2P_C_BMA_1291_6.0	FCN2_HUMAN
190	2J2P_E_5AX_1293_6.0	FCN2_HUMAN
191	2J3F_B_A2G_1289_6.0	FCN2_HUMAN
192	2J3F_B_BMA_1294_6.0	FCN2_HUMAN
193	2J3F_B_FUC_1293_6.0	FCN2_HUMAN
194	2J3F_B_MAN_1295_6.0	FCN2_HUMAN
195	2J3F_B_NAG_1291_6.0	FCN2_HUMAN
196	2J3F_B_P4C_1296_6.0	FCN2_HUMAN
197	2J3F_E_EPE_1295_6.0	FCN2_HUMAN
198	2J3G_B_BMA_1293_6.0	FCN2_HUMAN
199	2J3G_B_FUC_1292_6.0	FCN2_HUMAN
200	2J3G_B_MAN_1294_6.0	FCN2_HUMAN
201	2J3G_B_NAG_1290_6.0	FCN2_HUMAN
202	2J3G_E_P4C_1293_6.0	FCN2_HUMAN
203	2J3O_B_NAG_1290_6.0	FCN2_HUMAN
204	2J3U_B_EPE_1289_6.0	FCN2_HUMAN
205	2J3U_B_GLA_1291_6.0	FCN2_HUMAN
206	2J3U_B_MAN_1295_6.0	FCN2_HUMAN
207	2J3U_B_NAG_1293_6.0	FCN2_HUMAN
208	2J3U_B_P4C_1296_6.0	FCN2_HUMAN
209	2J5Z_A_GAL_1278_6.0	FCN3_HUMAN
210	2J60_A_ABE_1277_6.0	FCN3_HUMAN
211	2J61_A_NAG_1290_6.0	FCN2_HUMAN
212	2J6E_A_BMA_1456_6.0	IGHG1_HUMAN
213	2J6E_A_CAC_1447_6.0	IGHG1_HUMAN
214	2J6E_A_FUL_1454_6.0	IGHG1_HUMAN
215	2J6E_A_GAL_1459_6.0	IGHG1_HUMAN
216	2J6E_A_MAN_1457_6.0	IGHG1_HUMAN
217	2J6E_A_MPD_1448_6.0	IGHG1_HUMAN
218	2J6E_A_NAG_1453_6.0	IGHG1_HUMAN
219	2J6E_A_NDG_1458_6.0	IGHG1_HUMAN
220	2JG8_A_NAG_1223_6.0	C1QA_HUMAN
221	2JG8_D_SEP_1223_6.0	C1QA_HUMAN
222	2JHI_F_A2G_1299_6.0	FCN1_HUMAN
223	2JHK_F_NAG_1299_6.0	FCN1_HUMAN
224	2JHL_F_SLB_1299_6.0	FCN1_HUMAN
225	2JHM_F_EPE_1299_6.0	FCN1_HUMAN
226	2NQC_A_IMD_201_6.0	FLNC_HUMAN
227	2NXZ_D_SUC_4000_6.0	Q6PJA4_HUMAN
228	2NY1_D_SUC_4000_6.0	Q6N030_HUMAN
229	2NY2_D_SUC_4000_6.0	Q6PJA4_HUMAN
230	2NY3_D_SUC_4000_6.0	Q6N030_HUMAN
231	2NY4_D_SUC_4000_6.0	Q6PJA4_HUMAN
232	2NY5_H_SUC_4000_6.0	Q6PJA4_HUMAN
233	2NY6_D_SUC_4000_6.0	Q6N030_HUMAN
234	2O39_C_BMA_3080_6.0	MCP_HUMAN
235	2O39_C_NAG_1080_6.0	MCP_HUMAN
236	2OAY_A_NAG_500_6.0	IC1_HUMAN
237	2P5E_E_EPE_806_6.0	Q2YDB4_HUMAN
238	2P5W_E_EPE_901_6.0	Q2YDB4_HUMAN
239	2PO6_A_MAN_1200_6.0	CD1D_HUMAN
240	2PO6_A_NAG_1000_6.0	CD1D_HUMAN
241	2PO6_C_AGH_208_6.0	Q6PIZ8_HUMAN
242	2PO6_E_AGH_2_6.0	CD1D_HUMAN
243	2PYE_A_7PE_504_6.0	1A02_HUMAN
244	2PYE_A_PGE_501_6.0	1A02_HUMAN
245	2PYE_E_PGE_503_6.0	Q6NS87_HUMAN
246	2PYF_A_PG4_303_6.0	Q6PIZ8_HUMAN
247	2PYF_A_PGE_304_6.0	Q6PIZ8_HUMAN
248	2PYF_B_PGE_301_6.0	Q6NS87_HUMAN
249	2QAD_B_MLA_186_6.0	CD4_HUMAN
250	2QAD_H_MLA_215_6.0	A4F255_HUMAN
251	2QKI_A_NAG_3000_6.0	CO3_HUMAN
252	2R0L_A_BMA_743_6.0	HGFA_HUMAN
253	2R0L_A_NAG_741_6.0	HGFA_HUMAN
254	2UWN_A_SCR_1507_6.0	CFAH_HUMAN
255	2UZI_R_GTP_1167_6.0	RASH_HUMAN
256	2V8E_A_SCR_1507_6.0	CFAH_HUMAN
257	2VC2_A_NAG_3015_6.0	ITA2B_HUMAN
258	2VC2_B_180_1477_6.0	ITB3_HUMAN
259	2VC2_B_MAN_3322_6.0	ITB3_HUMAN
260	2VC2_B_NAG_3099_6.0	ITB3_HUMAN
261	2VDK_A_NAG_3015_6.0	ITA2B_HUMAN
262	2VDK_B_CAC_1462_6.0	ITB3_HUMAN
263	2VDK_B_MAN_3322_6.0	ITB3_HUMAN
264	2VDK_B_NAG_3099_6.0	ITB3_HUMAN
265	2VDL_A_NAG_3015_6.0	ITA2B_HUMAN
266	2VDL_B_CAC_1462_6.0	ITB3_HUMAN
267	2VDL_B_MAN_3322_6.0	ITB3_HUMAN
268	2VDL_B_NAG_3099_6.0	ITB3_HUMAN
269	2VDM_A_NAG_3015_6.0	ITA2B_HUMAN
270	2VDM_B_AGG_1462_6.0	ITB3_HUMAN
271	2VDM_B_MAN_3322_6.0	ITB3_HUMAN
272	2VDM_B_NAG_3099_6.0	ITB3_HUMAN
273	2VDN_A_NAG_3015_6.0	ITA2B_HUMAN
274	2VDN_B_MAN_3322_6.0	ITB3_HUMAN
275	2VDN_B_NAG_3099_6.0	ITB3_HUMAN
276	2VDO_A_NAG_3015_6.0	ITA2B_HUMAN
277	2VDO_B_MAN_3322_6.0	ITB3_HUMAN
278	2VDO_B_NAG_3099_6.0	ITB3_HUMAN
279	2VDP_A_NAG_3015_6.0	ITA2B_HUMAN
280	2VDP_B_MAN_3322_6.0	ITB3_HUMAN
281	2VDP_B_NAG_3099_6.0	ITB3_HUMAN
282	2VDQ_A_NAG_3015_6.0	ITA2B_HUMAN
283	2VDQ_B_MAN_3322_6.0	ITB3_HUMAN
284	2VDQ_B_NAG_3099_6.0	ITB3_HUMAN
285	2VDR_A_NAG_3015_6.0	ITA2B_HUMAN
286	2VDR_B_MAN_3322_6.0	ITB3_HUMAN
287	2VDR_B_NAG_3099_6.0	ITB3_HUMAN
288	2VGQ_A_MTT_1463_6.0	MAVS_HUMAN
289	2VH5_R_GTP_1167_6.0	RASH_HUMAN
290	2WAH_A_BMA_1447_6.0	IGHG1_HUMAN
291	2WAH_A_MAN_1448_6.0	IGHG1_HUMAN
292	2WAH_A_NAG_1445_6.0	IGHG1_HUMAN
293	2WBJ_A_NAG_1181_6.0	2DRA_HUMAN
294	2WBJ_B_NAG_1189_6.0	2B1E_HUMAN
295	2WBJ_E_BMA_1183_6.0	2DRA_HUMAN
296	2WBJ_E_MAN_1184_6.0	2DRA_HUMAN
297	2WII_A_BMA_1649_6.0	CO3_HUMAN
298	2WII_A_NAG_1647_6.0	CO3_HUMAN
299	2WIN_F_BMA_2644_6.0	CO3_HUMAN
300	2WIN_F_NAG_2643_6.0	CO3_HUMAN
301	2WIN_F_NDG_2642_6.0	CO3_HUMAN
302	2WIN_H_MAN_2644_6.0	CO3_HUMAN
303	2WIN_I_MAN_1745_6.0	CFAB_HUMAN
304	2WIN_I_NAG_1744_6.0	CFAB_HUMAN
305	2WIN_I_NDG_1743_6.0	CFAB_HUMAN
306	2WIN_K_BMA_1747_6.0	CFAB_HUMAN
307	2WNU_A_NAG_1223_6.0	C1QA_HUMAN
308	2WNU_F_IDU_1218_6.0	C1QC_HUMAN
309	2WNU_F_SGN_1219_6.0	C1QC_HUMAN
310	2WNV_A_NAG_1224_6.0	C1QA_HUMAN
311	2WNV_C_2DR_1218_6.0	C1QC_HUMAN
312	2WQR_A_BMA_948_6.0	IGHE_HUMAN
313	2WQR_A_MAN_949_6.0	IGHE_HUMAN
314	2WQR_A_NAG_946_6.0	IGHE_HUMAN
315	2WQR_A_PG4_957_6.0	IGHE_HUMAN
316	2WQR_A_TRS_956_6.0	IGHE_HUMAN
317	2WUB_A_BMA_1247_6.0	HGFA_HUMAN
318	2WUB_A_NAG_1245_6.0	HGFA_HUMAN
319	2WUC_A_NAG_1244_6.0	HGFA_HUMAN
320	2WY3_A_PEU_1176_6.0	MICB_HUMAN
321	2X4N_D_MES_1276_6.0	1A02_HUMAN
322	2X4N_E_MES_1100_6.0	B2MG_HUMAN
323	2X4O_D_MES_1276_6.0	1A02_HUMAN
324	2X4O_E_MES_1100_6.0	B2MG_HUMAN
325	2X4P_B_MES_1101_6.0	B2MG_HUMAN
326	2X4P_D_MES_1276_6.0	1A02_HUMAN
327	2X4Q_D_MES_1276_6.0	1A02_HUMAN
328	2X4Q_E_MES_1099_6.0	B2MG_HUMAN
329	2X4S_B_MES_1100_6.0	B2MG_HUMAN
330	2X4T_E_MES_1099_6.0	B2MG_HUMAN
331	2X4U_D_MES_1276_6.0	1A02_HUMAN
332	2X4U_E_MES_1100_6.0	B2MG_HUMAN
333	2X70_B_MES_1100_6.0	B2MG_HUMAN
334	2X70_D_MES_1275_6.0	1A02_HUMAN
335	2XG7_A_NAG_201_6.0	BST2_HUMAN
336	2XRC_A_NAG_618_6.0	CFAI_HUMAN
337	2XTM_A_GDP_1228_6.0	GIMA2_HUMAN
338	2XTN_A_GTP_1231_6.0	GIMA2_HUMAN
339	2XTO_A_GDP_1256_6.0	GIMA2_HUMAN
340	2XWB_A_NAG_1643_6.0	CO3_HUMAN
341	2XWB_F_BMA_1119_6.0	CFAB_HUMAN
342	2XWB_F_NAG_1117_6.0	CFAB_HUMAN
343	2XWJ_B_NAG_1917_6.0	CO3_HUMAN
344	2XWJ_I_NAG_1353_6.0	CFAB_HUMAN
345	2XWT_C_BMA_1264_6.0	TSHR_HUMAN
346	2XWT_C_MAN_1265_6.0	TSHR_HUMAN
347	2XWT_C_NAG_1258_6.0	TSHR_HUMAN
348	2Y7Q_A_BMA_1177_6.0	FCERA_HUMAN
349	2Y7Q_A_MAN_1178_6.0	FCERA_HUMAN
350	2Y7Q_A_NAG_1174_6.0	FCERA_HUMAN
351	2Y7Q_B_NAG_1543_6.0	IGHE_HUMAN
352	2Y92_A_DTT_300_6.0	TIRAP_HUMAN
353	2Z65_C_E55_1_6.0	LY96_HUMAN
354	2Z66_A_BMA_1433_6.0	TLR4_HUMAN
355	2Z66_A_FUL_1402_6.0	TLR4_HUMAN
356	2Z66_A_NAG_1431_6.0	TLR4_HUMAN
357	2ZCH_P_NDG_401_6.0	KLK3_HUMAN
358	2ZCK_P_MAN_403_6.0	KLK3_HUMAN
359	2ZCK_P_NAG_401_6.0	KLK3_HUMAN
360	2ZCL_P_NAG_401_6.0	KLK3_HUMAN
361	2ZG1_A_SIA_241_6.0	SIGL5_HUMAN
362	2ZG3_A_BGC_243_6.0	SIGL5_HUMAN
363	2ZG3_A_GAL_242_6.0	SIGL5_HUMAN
364	2ZG3_A_SIA_241_6.0	SIGL5_HUMAN
365	3AGV_A_GLA_7_6.0	IGHG1_HUMAN
366	3AGV_A_MAN_4_6.0	IGHG1_HUMAN
367	3AGV_A_NDG_6_6.0	IGHG1_HUMAN
368	3AGV_B_BMA_4_6.0	IGHG1_HUMAN
369	3AGV_B_FUL_1_6.0	IGHG1_HUMAN
370	3AGV_B_GAL_7_6.0	IGHG1_HUMAN
371	3AGV_B_NAG_3_6.0	IGHG1_HUMAN
372	3AVE_A_BMA_3_6.0	IGHG1_HUMAN
373	3AVE_A_FUC_11_6.0	IGHG1_HUMAN
374	3AVE_A_MAN_4_6.0	IGHG1_HUMAN
375	3AVE_A_NAG_1_6.0	IGHG1_HUMAN
376	3AY4_A_BMA_1003_6.0	IGHG1_HUMAN
377	3AY4_A_GAL_1009_6.0	IGHG1_HUMAN
378	3AY4_A_MAN_1004_6.0	IGHG1_HUMAN
379	3AY4_A_NAG_1001_6.0	IGHG1_HUMAN
380	3AY4_C_BMA_1003_6.0	FCG3A_HUMAN
381	3AY4_C_FUC_1011_6.0	FCG3A_HUMAN
382	3AY4_C_MAN_1004_6.0	FCG3A_HUMAN
383	3AY4_C_NAG_1001_6.0	FCG3A_HUMAN
384	3B2D_A_BMA_803_6.0	CD180_HUMAN
385	3B2D_A_MAN_804_6.0	CD180_HUMAN
386	3B2D_A_NAG_801_6.0	CD180_HUMAN
387	3B2U_A_BMA_3283_6.0	EGFR_HUMAN
388	3B2U_A_MAN_3284_6.0	EGFR_HUMAN
389	3B2U_A_NAG_3281_6.0	EGFR_HUMAN
390	3B2V_A_BMA_3283_6.0	EGFR_HUMAN
391	3B2V_A_NAG_3281_6.0	EGFR_HUMAN
392	3B2V_A_NDG_3371_6.0	EGFR_HUMAN
393	3BDX_B_MES_601_6.0	Q96JD1_HUMAN
394	3BN3_B_NAG_197_6.0	ICAM5_HUMAN
395	3BPL_B_FUC_913_6.0	IL4RA_HUMAN
396	3BPL_B_NAG_901_6.0	IL4RA_HUMAN
397	3BPL_C_NAG_921_6.0	IL2RG_HUMAN
398	3BPN_B_NAG_901_6.0	IL4RA_HUMAN
399	3BPO_B_NAG_901_6.0	IL4RA_HUMAN
400	3BSZ_E_RTL_177_6.0	RETBP_HUMAN
401	3BT1_U_MAN_1202_6.0	UPAR_HUMAN
402	3BT1_U_NAG_1052_6.0	UPAR_HUMAN
403	3BT2_U_NAG_1052_6.0	UPAR_HUMAN
404	3C09_A_BMA_3283_6.0	EGFR_HUMAN
405	3C09_A_MAN_3284_6.0	EGFR_HUMAN
406	3C09_A_NAG_3281_6.0	EGFR_HUMAN
407	3C2S_A_BMA_3_6.0	Q6PJF1_HUMAN
408	3C2S_A_FUC_11_6.0	Q6PJF1_HUMAN
409	3C2S_A_GAL_9_6.0	Q6PJF1_HUMAN
410	3C2S_A_MAN_4_6.0	Q6PJF1_HUMAN
411	3C2S_A_NAG_1_6.0	Q6PJF1_HUMAN
412	3C5J_A_NAG_182_6.0	2DRA_HUMAN
413	3C5J_B_NAG_191_6.0	Q6YJU6_HUMAN
414	3C9N_A_PG4_277_6.0	1B15_HUMAN
415	3C9N_B_EPE_100_6.0	B2MG_HUMAN
416	3CFK_M_B3P_501_6.0	Q8TCD0_HUMAN
417	3CIQ_G_TLA_501_6.0	B2MG_HUMAN
418	3CU7_A_NAG_2001_6.0	CO5_HUMAN
419	3D18_A_TRS_279_6.0	1B27_HUMAN
420	3D18_B_MES_102_6.0	B2MG_HUMAN
421	3D5O_A_NAG_208_6.0	SAMP_HUMAN
422	3D6G_A_BMA_3_6.0	IGHG1_HUMAN
423	3D6G_A_FUC_8_6.0	IGHG1_HUMAN
424	3D6G_A_MAN_6_6.0	IGHG1_HUMAN
425	3D6G_A_NAG_7_6.0	IGHG1_HUMAN
426	3DEM_A_NAG_1001_6.0	Q96RS4_HUMAN
427	3DO3_A_BMA_3_6.0	IGHG1_HUMAN
428	3DO3_A_FUL_8_6.0	IGHG1_HUMAN
429	3DO3_A_GAL_7_6.0	IGHG1_HUMAN
430	3DO3_A_MAN_4_6.0	IGHG1_HUMAN
431	3DO3_A_NAG_1_6.0	IGHG1_HUMAN
432	3DUH_A_NAG_313_6.0	IL12B_HUMAN
433	3F78_A_ICF_1_6.0	ITAL_HUMAN
434	3F8U_B_NAG_1233_6.0	TPSN_HUMAN
435	3FCS_A_IMD_5001_6.0	Q17R67_HUMAN
436	3FCS_A_NAG_3015_6.0	Q17R67_HUMAN
437	3FCS_B_MAN_3322_6.0	ITB3_HUMAN
438	3FCS_B_NAG_3099_6.0	ITB3_HUMAN
439	3FCU_A_NAG_3015_6.0	Q17R67_HUMAN
440	3FCU_B_CAC_462_6.0	ITB3_HUMAN
441	3FCU_B_MAN_3322_6.0	ITB3_HUMAN
442	3FCU_B_NAG_3099_6.0	ITB3_HUMAN
443	3FJT_A_BMA_3_6.0	IGHG1_HUMAN
444	3FJT_A_FUC_11_6.0	IGHG1_HUMAN
445	3FJT_A_MAN_4_6.0	IGHG1_HUMAN
446	3FJT_A_NAG_1_6.0	IGHG1_HUMAN
447	3FXI_A_DAO_1007_6.0	TLR4_HUMAN
448	3FXI_A_FTT_1003_6.0	TLR4_HUMAN
449	3FXI_A_GMH_1014_6.0	TLR4_HUMAN
450	3FXI_A_KDO_1012_6.0	TLR4_HUMAN
451	3FXI_A_MYR_1008_6.0	TLR4_HUMAN
452	3FXI_A_NAG_711_6.0	TLR4_HUMAN
453	3FXI_A_PA1_1001_6.0	TLR4_HUMAN
454	3FXI_B_GCS_1001_6.0	TLR4_HUMAN
455	3FXI_C_NAG_751_6.0	LY96_HUMAN
456	3G04_C_NAG_1_6.0	TSHR_HUMAN
457	3GRW_A_NAG_1_6.0	Q8NI16_HUMAN
458	3H9Y_A_BMA_3_6.0	IGHE_HUMAN
459	3H9Y_A_MAN_4_6.0	IGHE_HUMAN
460	3H9Y_A_NAG_1_6.0	IGHE_HUMAN
461	3H9Z_B_BMA_3_6.0	IGHE_HUMAN
462	3H9Z_B_MAN_4_6.0	IGHE_HUMAN
463	3H9Z_B_NAG_1_6.0	IGHE_HUMAN
464	3HA0_A_BMA_3_6.0	IGHE_HUMAN
465	3HA0_A_MAN_4_6.0	IGHE_HUMAN
466	3HA0_A_NAG_1_6.0	IGHE_HUMAN
467	3HMX_A_BMA_503_6.0	IL12B_HUMAN
468	3HMX_A_MAN_504_6.0	IL12B_HUMAN
469	3HMX_A_NAG_501_6.0	IL12B_HUMAN
470	3HRZ_D_NAG_9097_6.0	CFAB_HUMAN
471	3HS0_D_NAG_9097_6.0	CFAB_HUMAN
472	3HUJ_A_AGH_3000_6.0	CD1D_HUMAN
473	3HUJ_A_BMA_1001_6.0	CD1D_HUMAN
474	3HUJ_A_NAG_2000_6.0	CD1D_HUMAN
475	3HUJ_A_NDG_1000_6.0	CD1D_HUMAN
476	3IB4_A_PE4_100_6.0	B2MG_HUMAN
477	3IJG_C_AVR_200_6.0	MIF_HUMAN
478	3IJJ_A_EN1_900_6.0	MIF_HUMAN
479	3IJJ_A_ENO_901_6.0	MIF_HUMAN
480	3IJJ_C_AVR_200_6.0	MIF_HUMAN
481	3IKN_A_GAL_405_6.0	SFTPD_HUMAN
482	3IKP_B_IPD_405_6.0	SFTPD_HUMAN
483	3IKQ_A_MAN_405_6.0	SFTPD_HUMAN
484	3IKR_A_MAN_405_6.0	SFTPD_HUMAN
485	3INB_C_NAG_1080_6.0	MCP_HUMAN
486	3IU3_I_BMA_302_6.0	IL2RA_HUMAN
487	3IU3_I_NAG_300_6.0	IL2RA_HUMAN
488	3JSF_A_XV1_123_6.0	MIF_HUMAN
489	3JSG_A_0IN_123_6.0	MIF_HUMAN
490	3JTU_A_ZIN_123_6.0	MIF_HUMAN
491	3K2U_A_NAG_741_6.0	HGFA_HUMAN
492	3KAN_A_RW1_120_6.0	Q53Y51_HUMAN
493	3KGR_B_GLY_801_6.0	LAIR1_HUMAN
494	3KLS_A_NAG_2001_6.0	CO5_HUMAN
495	3KM9_A_NAG_2001_6.0	CO5_HUMAN
496	3L2Y_A_OPE_550_6.0	CRP_HUMAN
497	3L3O_A_NAG_646_6.0	CO3_HUMAN
498	3L5H_A_BMA_597_6.0	IL6RB_HUMAN
499	3L5H_A_FUC_605_6.0	IL6RB_HUMAN
500	3L5H_A_NAG_593_6.0	IL6RB_HUMAN
501	3L5H_A_NDG_595_6.0	IL6RB_HUMAN
502	3L5N_A_MAN_648_6.0	CO3_HUMAN
503	3L5N_A_NAG_646_6.0	CO3_HUMAN
504	3L5P_A_428_123_6.0	MIF_HUMAN
505	3L5R_A_47X_123_6.0	MIF_HUMAN
506	3L5S_A_88X_123_6.0	MIF_HUMAN
507	3L5T_A_956_123_6.0	MIF_HUMAN
508	3L5U_A_ZEC_123_6.0	MIF_HUMAN
509	3L89_S_NAG_1080_6.0	MCP_HUMAN
510	3L95_X_NAG_2004_6.0	NOTC1_HUMAN
511	3LDB_A_AKG_600_6.0	JMJD6_HUMAN
512	3LQZ_A_NAG_182_6.0	DPA1_HUMAN
513	3LQZ_B_NDG_190_6.0	Q5EP54_HUMAN
514	3LXX_A_GDP_401_6.0	GIMA4_HUMAN
515	3MRG_A_CIT_294_6.0	1A02_HUMAN
516	3MYZ_A_TFX_101_6.0	B2MG_HUMAN
517	3MYZ_A_TLA_501_6.0	B2MG_HUMAN
518	3MZT_B_TFX_100_6.0	B2MG_HUMAN
519	3N85_A_BMA_1167_6.0	ERBB2_HUMAN
520	3N85_A_FUC_1170_6.0	ERBB2_HUMAN
521	3N85_A_NAG_1165_6.0	ERBB2_HUMAN
522	3NA4_A_PE4_100_6.0	B2MG_HUMAN
523	3NIG_B_MAN_3322_6.0	ITB3_HUMAN
524	3NIG_B_NAG_3099_6.0	ITB3_HUMAN
525	3NMQ_A_7PP_1_6.0	HS90B_HUMAN
526	3NMS_A_NAG_646_6.0	CO3_HUMAN
527	3NOI_A_1PG_136_6.0	NCTR3_HUMAN
528	3O3U_N_MLR_2001_6.0	RAGE_HUMAN
529	3O4L_B_MES_100_6.0	B2MG_HUMAN
530	3O4O_B_NAG_337_6.0	IL1AP_HUMAN
531	3O4O_C_NAG_337_6.0	IL1R2_HUMAN
532	3O8E_B_NAG_1049_6.0	MCP_HUMAN
533	3OF6_D_NAG_1000_6.0	PTCRA_HUMAN
534	3OHX_A_NAG_646_6.0	CO3_HUMAN
535	3OJY_A_BMA_556_6.0	CO8A_HUMAN
536	3OJY_B_BMA_539_6.0	CO8B_HUMAN
537	3OSK_A_NAG_131_6.0	CTLA4_HUMAN
538	3OV6_A_D12_1104_6.0	CD1B_HUMAN
539	3OV6_A_MK0_1105_6.0	CD1B_HUMAN
540	3OV6_A_NAG_1_6.0	CD1B_HUMAN
541	3P0Y_A_FUL_3892_6.0	EGFR_HUMAN
542	3P0Y_A_NAG_3281_6.0	EGFR_HUMAN
543	3P11_A_NAG_623_6.0	ERBB3_HUMAN
544	3P7G_A_MAN_339_6.0	CLC4K_HUMAN
545	3P7H_A_MAL_339_6.0	CLC4K_HUMAN
546	3PEC_C_ZYG_188_6.0	NGAL_HUMAN
547	3PED_A_ZYF_200_6.0	NGAL_HUMAN
548	3PL6_A_NAG_1181_6.0	Q30066_HUMAN
549	3PL6_B_NAG_5467_6.0	Q67AJ6_HUMAN
550	3PRX_A_NAG_2003_6.0	CO5_HUMAN
551	3PV6_A_NAG_800_6.0	YK047_HUMAN
552	3PV7_A_NAG_800_6.0	YK047_HUMAN
553	3PVM_A_NAG_2003_6.0	CO5_HUMAN
554	3QB7_C_NAG_233_6.0	IL2RG_HUMAN
555	3QCT_L_PGE_214_6.0	IGKC_HUMAN
556	3QCU_H_NKN_215_6.0	Q6N089_HUMAN
557	3QCV_H_18L_215_6.0	Q6N089_HUMAN
558	3QD6_A_NAG_1411_6.0	CD40L_HUMAN
559	3QDA_A_PGE_100_6.0	B2MG_HUMAN
560	3QT2_A_BGC_316_6.0	IL5RA_HUMAN
561	3QT2_A_MPD_319_6.0	IL5RA_HUMAN
562	3QUM_P_A2G_300_6.0	KLK3_HUMAN
563	3QUM_P_FUC_415_6.0	KLK3_HUMAN
564	3QUM_P_GAL_406_6.0	KLK3_HUMAN
565	3QUM_P_MAN_403_6.0	KLK3_HUMAN
566	3QUM_P_NAG_401_6.0	KLK3_HUMAN
567	3QUM_P_SIA_407_6.0	KLK3_HUMAN
568	3QWR_A_BMA_1202_6.0	IL12B_HUMAN
569	3QWR_A_MAN_1203_6.0	IL12B_HUMAN
570	3QWR_A_NAG_1200_6.0	IL12B_HUMAN
571	3RJD_A_FUC_999_6.0	FCGR1_HUMAN
572	3RJD_A_MAN_285_6.0	FCGR1_HUMAN
573	3RJD_A_NAG_283_6.0	FCGR1_HUMAN
574	3RJD_A_P33_1_6.0	FCGR1_HUMAN
575	3RY4_A_NAG_200_6.0	FCG2A_HUMAN
576	3RY6_A_BMA_804_6.0	IGHG1_HUMAN
577	3RY6_A_FUL_802_6.0	IGHG1_HUMAN
578	3RY6_A_GAL_810_6.0	IGHG1_HUMAN
579	3RY6_A_MAN_805_6.0	IGHG1_HUMAN
580	3RY6_A_NAG_803_6.0	IGHG1_HUMAN
581	3RY6_A_NDG_801_6.0	IGHG1_HUMAN
582	3RY6_A_SIA_811_6.0	IGHG1_HUMAN
583	3RY6_C_BMA_205_6.0	FCG2A_HUMAN
584	3RY6_C_FUL_202_6.0	FCG2A_HUMAN
585	3RY6_C_MAN_203_6.0	FCG2A_HUMAN
586	3RY6_C_NAG_201_6.0	FCG2A_HUMAN
587	3RY6_C_NDG_200_6.0	FCG2A_HUMAN
588	3S35_X_NAG_1001_6.0	VGFR2_HUMAN
589	3S6C_A_FUC_2002_6.0	CD1E_HUMAN
590	3S6C_A_NAG_2001_6.0	CD1E_HUMAN
591	3SDX_A_GCY_601_6.0	CD1D_HUMAN
592	3SE3_A_NAG_410_6.0	INAR1_HUMAN
593	3SE4_A_NAG_410_6.0	INAR1_HUMAN
594	3SGJ_A_BMA_503_6.0	IGHG1_HUMAN
595	3SGJ_A_FUC_508_6.0	IGHG1_HUMAN
596	3SGJ_A_MAN_504_6.0	IGHG1_HUMAN
597	3SGJ_A_MLI_509_6.0	IGHG1_HUMAN
598	3SGJ_A_NAG_501_6.0	IGHG1_HUMAN
599	3SGJ_C_BMA_303_6.0	FCG3A_HUMAN
600	3SGJ_C_MAN_304_6.0	FCG3A_HUMAN
601	3SGJ_C_NAG_301_6.0	FCG3A_HUMAN
602	3SGK_A_BMA_1448_6.0	IGHG1_HUMAN
603	3SGK_A_MAN_1450_6.0	IGHG1_HUMAN
604	3SGK_A_MLI_1_6.0	IGHG1_HUMAN
605	3SGK_A_NAG_1445_6.0	IGHG1_HUMAN
606	3SGK_C_BMA_1470_6.0	FCG3A_HUMAN
607	3SGK_C_MAN_1471_6.0	FCG3A_HUMAN
608	3SGK_C_NAG_1445_6.0	FCG3A_HUMAN
609	3SJT_A_5AB_551_6.0	ARGI1_HUMAN
610	3T5O_A_BGC_1006_6.0	CO6_HUMAN
611	3T5O_A_FUC_1005_6.0	CO6_HUMAN
612	3T5O_A_FUL_1004_6.0	CO6_HUMAN
613	3T5O_A_MAN_1007_6.0	CO6_HUMAN
614	3T5O_A_NAG_1002_6.0	CO6_HUMAN
615	3T8X_A_BMA_1014_6.0	CD1B_HUMAN
616	3T8X_A_FUC_1002_6.0	CD1B_HUMAN
617	3T8X_A_MAN_1016_6.0	CD1B_HUMAN
618	3T8X_A_NAG_1001_6.0	CD1B_HUMAN
619	3T8X_A_T8X_304_6.0	CD1B_HUMAN
620	3T8X_A_ULI_305_6.0	CD1B_HUMAN
621	3TMI_A_ADP_2_6.0	DDX58_HUMAN
622	3TV3_H_EPE_313_6.0	IGHG1_HUMAN
623	3TV3_L_MAN_301_6.0	LAC2_HUMAN
624	3TWC_H_MAN_301_6.0	IGHG1_HUMAN
625	3TZV_C_D12_305_6.0	CD1D_HUMAN
626	3TZV_C_FUC_302_6.0	CD1D_HUMAN
627	3TZV_C_HEX_304_6.0	CD1D_HUMAN
628	3TZV_C_LSC_303_6.0	CD1D_HUMAN
629	3TZV_C_NAG_301_6.0	CD1D_HUMAN
630	3U0P_A_FUC_302_6.0	CD1D_HUMAN
631	3U0P_A_HEX_306_6.0	CD1D_HUMAN
632	3U0P_A_LSC_305_6.0	CD1D_HUMAN
633	3U0P_A_NAG_301_6.0	CD1D_HUMAN
634	3U0P_A_UND_312_6.0	CD1D_HUMAN
635	3U7W_L_NAG_1000_6.0	IGKC_HUMAN
636	3U7Y_H_FLC_222_6.0	IGHG1_HUMAN
637	3U7Y_L_NAG_211_6.0	IGKC_HUMAN
638	3UB2_A_DTT_1_6.0	TIRAP_HUMAN
639	3UB3_A_DTT_1_6.0	TIRAP_HUMAN
640	3UB4_A_DTV_1_6.0	TIRAP_HUMAN
641	3ULU_A_BMA_816_6.0	TLR3_HUMAN
642	3ULU_A_MAN_817_6.0	TLR3_HUMAN
643	3ULU_A_NAG_801_6.0	TLR3_HUMAN
644	3ULV_A_BMA_815_6.0	TLR3_HUMAN
645	3ULV_A_MAN_816_6.0	TLR3_HUMAN
646	3ULV_A_NAG_801_6.0	TLR3_HUMAN
647	3UP1_A_FUC_903_6.0	IL7RA_HUMAN
648	3UP1_A_NAG_901_6.0	IL7RA_HUMAN
649	3UP1_B_NGA_304_6.0	IL7RA_HUMAN
650	3UPR_A_1KX_277_6.0	1B57_HUMAN
651	3USA_A_NAG_301_6.0	Q6ICR9_HUMAN
652	3USA_B_NAG_500_6.0	DMB_HUMAN
653	3USA_C_ACT_206_6.0	DOA_HUMAN
654	3USA_C_MAN_205_6.0	DOA_HUMAN
655	3USA_C_NAG_201_6.0	DOA_HUMAN
656	3USA_D_NAG_201_6.0	DOB_HUMAN
657	3USA_E_ACT_303_6.0	Q6ICR9_HUMAN
658	3USA_H_ACT_204_6.0	DOB_HUMAN
659	3USA_H_PGE_203_6.0	DOB_HUMAN
660	3UX3_B_ACT_1_6.0	FA96A_HUMAN
661	3V6O_A_CYS_701_6.0	LEPR_HUMAN
662	3V70_A_GDP_401_6.0	GIMA1_HUMAN
663	3V7M_A_GAL_506_6.0	IGHG1_HUMAN
664	3V7M_A_IMD_512_6.0	IGHG1_HUMAN
665	3V7M_A_MAN_503_6.0	IGHG1_HUMAN
666	3V7M_A_NAG_501_6.0	IGHG1_HUMAN
667	3V8C_A_GAL_506_6.0	IGHG1_HUMAN
668	3V8C_A_MAN_503_6.0	IGHG1_HUMAN
669	3V8C_A_NAG_501_6.0	IGHG1_HUMAN
670	3V95_A_GAL_506_6.0	IGHG1_HUMAN
671	3V95_A_MAN_503_6.0	IGHG1_HUMAN
672	3V95_A_NAG_501_6.0	IGHG1_HUMAN
673	3VH8_G_NAG_300_6.0	KI3L1_HUMAN
674	3VI3_A_BMA_2011_6.0	ITA5_HUMAN
675	3VI3_A_MAN_2012_6.0	ITA5_HUMAN
676	3VI3_A_NAG_2005_6.0	ITA5_HUMAN
677	3VI3_B_NAG_2004_6.0	ITB1_HUMAN
678	3VI4_A_BMA_2012_6.0	ITA5_HUMAN
679	3VI4_A_MAN_2013_6.0	ITA5_HUMAN
680	3VI4_A_NAG_2005_6.0	ITA5_HUMAN
681	3VI4_B_NAG_503_6.0	ITB1_HUMAN
682	3VRI_A_1KX_301_6.0	1B57_HUMAN
683	3VRJ_A_1KX_301_6.0	1B57_HUMAN
684	3VWJ_A_DB3_303_6.0	CD1D_HUMAN
685	3VWJ_A_NAG_301_6.0	CD1D_HUMAN
686	3VWK_A_4GH_303_6.0	CD1D_HUMAN
687	3VWK_A_NAG_301_6.0	CD1D_HUMAN
688	4A5W_A_NAG_1911_6.0	CO5_HUMAN
689	4A5W_B_BMA_1568_6.0	CO6_HUMAN
690	4A5W_B_FUC_1005_6.0	CO6_HUMAN
691	4A5W_B_NAG_1324_6.0	CO6_HUMAN
692	4ACP_B_NAG_1446_6.0	IGHG1_HUMAN
693	4AG4_A_NAG_4001_6.0	DDR1_HUMAN
694	4AY2_A_ADP_1924_6.0	DDX58_HUMAN
695	4B7I_A_BMA_1447_6.0	IGHG1_HUMAN
696	4B7I_A_FUC_1451_6.0	IGHG1_HUMAN
697	4B7I_A_MAN_1448_6.0	IGHG1_HUMAN
698	4B7I_A_NAG_1445_6.0	IGHG1_HUMAN
699	4DEP_B_NAG_401_6.0	IL1R1_HUMAN
700	4DEP_C_NAG_401_6.0	IL1AP_HUMAN
701	4DKE_A_BMA_304_6.0	IL34_HUMAN
702	4DKE_A_MAN_303_6.0	IL34_HUMAN
703	4DKE_A_NAG_301_6.0	IL34_HUMAN
704	4DKF_A_BMA_304_6.0	IL34_HUMAN
705	4DKF_A_MAN_303_6.0	IL34_HUMAN
706	4DKF_A_NAG_301_6.0	IL34_HUMAN
707	4DZ8_A_BMA_503_6.0	IGHG1_HUMAN
708	4DZ8_A_FUC_508_6.0	IGHG1_HUMAN
709	4DZ8_A_MAN_504_6.0	IGHG1_HUMAN
710	4DZ8_A_NAG_501_6.0	IGHG1_HUMAN
711	4E0S_A_NAG_2001_6.0	CO5_HUMAN
712	4E0S_B_BGC_1005_6.0	CO6_HUMAN
713	4E0S_B_FUC_1004_6.0	CO6_HUMAN
714	4E0S_B_MAN_1006_6.0	CO6_HUMAN
715	4E0S_B_NAG_1002_6.0	CO6_HUMAN
716	4EF4_A_C2E_401_6.0	TM173_HUMAN
717	4EMT_A_C2E_401_6.0	TM173_HUMAN
718	4EN0_A_NAG_303_6.0	TNF14_HUMAN
719	4EN3_C_AGH_304_6.0	CD1D_HUMAN
720	4EN3_C_NAG_301_6.0	CD1D_HUMAN
721	4ERS_A_NAG_201_6.0	GLR_HUMAN
722	4EZM_A_BMA_603_6.0	IGHE_HUMAN
723	4EZM_A_MAN_604_6.0	IGHE_HUMAN
724	4EZM_A_NAG_601_6.0	IGHE_HUMAN
725	4F5D_A_C2E_401_6.0	TM173_HUMAN
726	4F5E_A_EPE_401_6.0	TM173_HUMAN
727	4F5Y_A_C2E_402_6.0	TM173_HUMAN
728	4F9G_A_C2E_401_6.0	TM173_HUMAN
729	4F9L_A_NAG_301_6.0	BT3A1_HUMAN
730	4FXG_A_BMA_703_6.0	CO4A_HUMAN
731	4FXG_A_NAG_701_6.0	CO4A_HUMAN
732	4FXK_A_NAG_701_6.0	CO4A_HUMAN
733	4FXK_B_BMA_1807_6.0	CO4A_HUMAN
734	4G8A_A_NAG_701_6.0	TLR4_HUMAN
735	4G8A_C_DAO_204_6.0	LY96_HUMAN
736	4G8A_C_KDO_206_6.0	LY96_HUMAN
737	4G8A_C_LP4_202_6.0	LY96_HUMAN
738	4G8A_C_LP5_203_6.0	LY96_HUMAN
739	4G8A_C_MYR_205_6.0	LY96_HUMAN
740	4G8A_C_NAG_201_6.0	LY96_HUMAN
741	4G8L_A_25A_401_6.0	RN5A_HUMAN
742	4GG6_A_NAG_201_6.0	DQA1_HUMAN
743	4GOS_A_BMA_203_6.0	VTCN1_HUMAN
744	4GOS_A_MAN_204_6.0	VTCN1_HUMAN
745	4GOS_A_NAG_201_6.0	VTCN1_HUMAN
746	4GS7_B_NAG_302_6.0	IL2RB_HUMAN
747	4GS7_C_NAG_302_6.0	IL2RG_HUMAN
748	4GT7_A_BMA_603_6.0	IGHE_HUMAN
749	4GT7_A_MAN_604_6.0	IGHE_HUMAN
750	4GT7_A_NAG_601_6.0	IGHE_HUMAN
751	4GUP_A_6FP_301_6.0	HMR1_HUMAN
